# Supplementary material for: Gliding toward an understanding of the origin of flight in bats
Source: PeerJ. 2024 Jul 25;12:e17824. doi: 10.7717/peerj.17824 (PMC11283779; doi:10.7717/peerj.17824)
Supplement: Supplemental Information 2 [file peerj-12-17824-s002.csv]

	X	species	order	family	Loc_mode_3bgroups	Loc_mode_3cgroups	Loc_mode_3groups	Loc_mode_4groups	Loc_mode_8groups	Loc_mode_5groups	Loc_mode_CONVERGENCE	newmass	mass.1.3	sl	sh	hl	hsw	hpw	hdw	ul	uol	rl	mcl	mcw	ppl	ppw	ipl	pel	il	isl	fl	fsw	fdw	tl	tpw	tmw	fbl	mtl	mtw	ppxl	ppxw	ipxl	sl_lsr_fore	sh_lsr_fore	hl_lsr_fore	hsw_lsr_fore	hpw_lsr_fore	hdw_lsr_fore	ul_lsr_fore
Akodon_azarae	Akodon_azarae	Akodon_azarae	Rodentia	Cricetidae	2_gen	2_gen	2_gen	2_gen	2_sf	2_gen	2_sf	25.27	2.934506533	12.05	7.32	12.58	1.08	2.14	2.75	16.28	1.85	13.47	3.69	0.44	2.6	0.53	1.62	21.19	12.89	8.49	17.63	1.86	3.03	21.34	3.19	1.24	19.8	9.01	0.92	3.45	0.75	1.9	0.613451966	0.396976	0.63214556	-0.434111325	-0.137121307	-0.028202387	0.74411932
Neotoma_bryanti	Neotoma_bryanti	Neotoma_bryanti	Rodentia	Cricetidae	2_gen	2_gen	2_gen	2_gen	3_t	2_gen	3_t	182	5.667051108	22.21	12.06	28.39	2.14	5.32	6.64	32.79	4.38	27.52	6.08	0.64	3.69	0.74	2.68	40.74	25.1	15.1	35.02	3.41	6.86	38.21	7.19	2.25	35.9	11.18	1.07	5.22	1.19	3.21	0.593191429	0.327990178	0.699808263	-0.422943356	-0.027445497	0.06881095	0.762384287
Peromyscus_maniculatus	Peromyscus_maniculatus	Peromyscus_maniculatus	Rodentia	Cricetidae	4_a_glide	2_gen	4_a	4_a	4_a	2_gen	4_a	19.98	2.713512509	9.6	5.07	12.52	0.96	2.63	2.88	15.35	1.66	13.17	3.37	0.28	2.61	0.39	2.07	16.61	9.94	6.02	14.56	1.17	2.73	20.18	2.98	0.88	19.32	8.65	0.86	3.06	0.4	1.84	0.548739405	0.271476131	0.664072501	-0.451260595	-0.013576079	0.02586066	0.752576552
Microtus_pennsylvanicus	Microtus_pennsylvanicus	Microtus_pennsylvanicus	Rodentia	Cricetidae	2_gen	2_gen	2_gen	2_gen	1_f	2_gen	2_sf	42.53	3.490586952	12.12	6.45	14.4	1.11	3.26	3.61	17.35	2.44	14.3	4.53	0.45	2.56	0.5	1.91	19.81	11.39	7.16	16.2	1.6	3.4	21.01	3.38	1.07	19.38	7.97	0.48	3.33	0.58	2.08	0.540604159	0.266661254	0.615464031	-0.497575482	-0.029680861	0.014608741	0.696401018
Microtus_townsendii	Microtus_townsendii	Microtus_townsendii	Rodentia	Cricetidae	2_gen	2_gen	2_gen	2_gen	2_sf	2_gen	2_sf	52.02	3.732989623	18.2	10	19.03	1.5	3.67	4.57	21.37	3.3	17.3	4.75	0.63	3.17	0.47	2.15	26.99	17.08	9.61	22.82	1.92	4.09	26.88	4.27	1.39	25.25	9.49	0.68	3.94	0.57	2.31	0.688014605	0.427943217	0.707382006	-0.395965524	-0.007390718	0.087859417	0.75774774
Synaptomys_cooperi	Synaptomys_cooperi	Synaptomys_cooperi	Rodentia	Cricetidae	2_gen	2_gen	2_gen	2_gen	2_sf	2_gen	2_sf	28.01	3.036950428	12.04	6.41	15.33	0.94	3.09	3.47	17.1	2.45	14.27	4.48	0.43	2.43	0.41	1.79	19.86	12.2	7.19	17.07	1.55	3.49	20.84	3.54	1.01	19.5	6.99	0.47	2.74	0.52	1.9	0.598188784	0.324420327	0.703104452	-0.509309849	0.007520776	0.057891772	0.750558407
Ondatra_zibethicus	Ondatra_zibethicus	Ondatra_zibethicus	Rodentia	Cricetidae	2_gen	2_gen	2_gen	2_gen	7_saq	2_gen	7_saq	991.31	9.970949019	20.19	11.9	25.45	2.48	7.93	9.23	33.37	5.44	25.95	8.36	1.06	5.14	1.25	3.22	42.1	22.39	19.53	27.46	3.54	10.66	39.31	9.99	2.34	36.05	17.73	1.6	8.94	1.66	4.16	0.306399823	0.076810466	0.406951291	-0.604284815	-0.099463308	-0.033534795	0.524619711
Mus_musculus	Mus_musculus	Mus_musculus	Rodentia	Muridae	2_gen	2_gen	2_gen	2_gen	3_t	2_gen	3_t	19.3	2.682372593	8.76	5.4	10.23	0.82	2.13	2.06	11.52	1.61	10.14	2.94	0.3	1.86	0.29	1.17	16.5	9.51	5.14	13.42	1.37	2.27	16.14	2.54	0.88	14.18	7.48	0.64	3.25	0.43	1.96	0.513985003	0.303874657	0.581356531	-0.514705251	-0.1001395	-0.114651883	0.632933376
Hydromys_chrysogaster	Hydromys_chrysogaster	Hydromys_chrysogaster	Rodentia	Muridae	2_gen	2_gen	2_gen	2_gen	7_saq	2_gen	7_saq	626.17	8.555211533	28.5	13.74	28.89	3.05	6.69	8.37	33.95	5.52	26.03	9.32	1.6	5.55	1.47	3.14	52.77	32.3	20.32	41.52	5.09	9.01	47.56	9.58	3.36	43.94	22.09	1.63	10.1	1.97	5.18	0.522614108	0.205755981	0.52851679	-0.447930913	-0.106804634	-0.009505294	0.598609026
Niviventer_confucianus	Niviventer_confucianus	Niviventer_confucianus	Rodentia	Muridae	4_a_glide	2_gen	4_a	4_a	4_a	2_gen	4_a	65	4.020725759	16.27	9.84	20.69	1.68	3.86	4.55	22.63	2.97	18.84	6.48	0.61	3.19	0.55	2.58	28.24	17.66	10.96	27.29	2.55	4.19	30.8	4.51	1.63	28.61	11.79	1.15	5.08	1.1	4.51	0.607083101	0.388690646	0.711456038	-0.37899517	-0.017717148	0.053706944	0.750380102
Rattus_andamanensis	Rattus_andamanensis	Rattus_andamanensis	Rodentia	Muridae	4_a_glide	2_gen	4_a	4_a	4_a	2_gen	4_a	149.96	5.312820511	18.77	11.13	24.35	1.91	4.68	5.63	28.86	3.82	24.1	6.75	0.65	4.19	0.71	2.33	35.09	22.44	12.75	31.64	2.98	5.39	36.49	5.97	2.57	32.45	13.19	0.99	5.44	0.91	3.2	0.548139129	0.32117002	0.661173822	-0.444291777	-0.055079291	0.025183251	0.734971183
Gerbillus_gerbillus	Gerbillus_gerbillus	Gerbillus_gerbillus	Rodentia	Muridae	2_gen	2_gen	2_gen	2_gen	2_sf	2_gen	2_sf	26.99	2.999629584	8.88	5.79	10.93	0.67	2.57	3.05	16.06	1.87	13.44	3.54	0.44	1.88	0.35	0.83	16.89	10.1	5.92	16.15	1.23	2.85	24.42	3.33	1.12	24.27	12.11	0.9	4.96	0.38	3.14	0.471345338	0.285610936	0.561552534	-0.650992825	-0.067134505	0.007232211	0.728677913
Lophiomys_imhausi	Lophiomys_imhausi	Lophiomys_imhausi	Rodentia	Muridae	4_a_glide	2_gen	4_a	4_a	4_a	2_gen	4_a	755	9.105748491	34.29	21.34	45.18	3.78	9.58	11.21	44.75	5.67	36.13	12.16	1.42	8.22	1.62	5.1	57.53	35.26	23.33	52.42	5.03	10.41	49.8	11.21	3.59	46.53	14.71	1.48	9.17	1.36	6.02	0.575851835	0.369878765	0.695630576	-0.381823851	0.022049859	0.090289962	0.691477389
Nesomys_rufus	Nesomys_rufus	Nesomys_rufus	Rodentia	Nesomyidae	2_gen	2_gen	2_gen	2_gen	3_t	2_gen	3_t	163.96	5.473258622	19.2	10.83	24.91	1.8	4.77	4.99	31.31	3.89	26.59	7.98	0.76	4.18	0.78	3.32	37.73	22.82	14.51	34.89	3.26	6.33	43.96	6.58	2.41	39.95	18.06	1.21	7.27	1	4.69	0.545055259	0.296382487	0.658127758	-0.482973465	-0.059727591	-0.040145424	0.757437098
Eliurus_webbi	Eliurus_webbi	Eliurus_webbi	Rodentia	Nesomyidae	4_a_glide	2_gen	4_a	4_a	4_a	2_gen	4_a	61.13	3.939291618	15.7	8.83	20.72	1.67	4.41	5.23	25.71	3.02	21.38	5.37	0.72	4.18	0.64	2.84	30.39	18.03	11.2	26.9	2.56	5.11	31.1	4.71	2.28	29.19	11.77	1.7	5.76	0.86	3.88	0.60048152	0.350542572	0.720971619	-0.372701661	0.049020458	0.123083557	0.814683945
Rhizomys_sumatrensis	Rhizomys_sumatrensis	Rhizomys_sumatrensis	Rodentia	Spalacidae	2_gen	2_gen	2_gen	2_gen	1_f	2_gen	2_sf	2500	13.57208808	40.13	22.29	47.45	4.6	14.34	15.75	52.71	11.51	36.24	14.5	1.98	8.99	2.16	5.6	56.19	33.39	22.63	50.76	7.69	14.07	46.4	14.16	3.45	41.97	15.86	1.82	8.92	2.15	5.15	0.47082249	0.215463399	0.543589547	-0.469888838	0.023902482	0.064633889	0.589246347
Allactaga_sibirica	Allactaga_sibirica	Allactaga_sibirica	Rodentia	Dipodidae	2_gen	2_gen	2_gen	2_gen	6_sal	4_sal	6_sal	97.5	4.602582041	17.43	8.87	16.23	1.39	3.91	4.35	24.07	3.1	19.88	4.91	0.63	3.07	0.74	2.78	34.87	19.26	15.61	40.4	2.72	6.32	58.05	7	2.91	55.08	43.86	1.38	10.32	1.04	6.41	0.578295849	0.284922081	0.547316981	-0.519986738	-0.070824781	-0.024512282	0.718474552
Jaculus_jaculus	Jaculus_jaculus	Jaculus_jaculus	Rodentia	Dipodidae	2_gen	2_gen	2_gen	2_gen	6_sal	4_sal	6_sal	59.8	3.910512946	11.88	6.66	11.29	0.99	3.07	3.52	18.45	2.01	15.19	2.98	0.42	2.14	0.45	1.76	27.64	13.33	13.71	26.92	1.92	4.62	46.4	4.73	2.29	44.69	35.59	1.2	10.87	0.74	4.15	0.482582713	0.231240501	0.460460214	-0.596598533	-0.105095353	-0.045691065	0.673762642
Anomalurus_pelii	Anomalurus_pelii	Anomalurus_pelii	Rodentia	Anomaluridae	4_a_glide	5_g	6_flyglid	5_g	5_g	3_g	5_g	1769.99	12.09642223	38.74	24.8	97.5	5.41	11.41	13.81	99.55	11.12	84.52	14.36	1.68	13.98	2.3	10.4	85.73	50.88	34.54	111.05	5.85	14.62	116.21	13.88	5.13	107.71	24.48	1.86	12.9	2.252	11.906	0.505502679	0.311794743	0.906347678	-0.349459672	-0.025371293	0.057536741	0.915384327
Anomalurus_beecrofti	Anomalurus_beecrofti	Anomalurus_beecrofti	Rodentia	Anomaluridae	4_a_glide	5_g	6_flyglid	5_g	5_g	3_g	5_g	479.07	7.824675309	38.18	16.15	73.6	4.22	8.14	9.77	74.06	5.53	65.05	10.83	1.33	11.09	1.35	9.3	60.18	35.95	24.1	82.71	4.35	9.65	79.43	9.21	3.39	76.7	16.04	1.38	9.72	1.46	6.192958531	0.688369599	0.314706201	0.973411489	-0.268153874	0.01715808	0.096428239	0.976117383
Pedetes_capensis	Pedetes_capensis	Pedetes_capensis	Rodentia	Pedetidae	2_gen	2_gen	2_gen	2_gen	6_sal	4_sal	6_sal	2549.25	13.66063254	43.43	45.51	51.46	4.54	11.44	14.82	54.55	7.07	44.12	8.57	3.15	5.6	2.72	6.45	113.03	66.79	46.04	107.89	8.05	20.12	134.41	24.25	8.77	125.19	47.91	4.54	20.98	4.01	13.9	0.50231902	0.522636026	0.575998973	-0.478414956	-0.077044785	0.035377394	0.601323946
Geomys_pinetis	Geomys_pinetis	Geomys_pinetis	Rodentia	Geomyidae	2_gen	2_gen	2_gen	2_gen	1_f	2_gen	2_sf	201.15	5.859222796	24.57	18.44	29.13	3.59	8.23	10.86	37.61	9.31	26.36	9.46	1.84	4.31	2.11	3.09	46.08	25.85	21.25	32	3.59	7.3	32.94	7.41	2.84	30.45	10.82	1.72	3.31	1.85	3.62	0.622565144	0.497920904	0.696500472	-0.212745564	0.147559823	0.267989813	0.807463321
Thomomys_bottae	Thomomys_bottae	Thomomys_bottae	Rodentia	Geomyidae	2_gen	2_gen	2_gen	2_gen	1_f	2_gen	2_sf	122.7	4.969143298	17.35	11.1	21.64	1.96	6.06	7.53	27.2	5.27	18.54	6.89	0.9	3.41	1.32	3.06	33.02	18.5	8.93	25.5	2.45	5.95	25.34	4.97	2.2	15.84	9.11	1.04	3.38	0.9	2.06	0.543017958	0.349041458	0.638975736	-0.40402545	0.086191103	0.180513455	0.738287383
Chaetodipus_fallax	Chaetodipus_fallax	Chaetodipus_fallax	Rodentia	Heteromyidae	2_gen	2_gen	2_gen	2_gen	1_f	2_gen	2_sf	19.19	2.677266836	10.66	5.56	11.96	0.77	2.49	2.76	14.94	2.02	12.2	3.05	0.38	2.32	0.45	1.04	18.56	10.29	7.86	16.45	1.27	3.03	20.76	3.14	1.13	19.17	8.75	0.76	3.67	0.55	2.8	0.600065546	0.317383133	0.650039521	-0.541200933	-0.031492311	0.013217424	0.746658939
Chaetodipus_formosus	Chaetodipus_formosus	Chaetodipus_formosus	Rodentia	Heteromyidae	2_gen	2_gen	2_gen	2_gen	1_f	2_gen	2_sf	20.02	2.715322121	9.83	6.72	11.26	0.84	2.44	2.72	13.99	1.55	11.72	3.24	0.37	2.27	0.44	1.46	17.64	10.28	7.37	16.09	1.27	2.57	19.48	2.8	0.93	18.33	10.58	0.66	3.44	0.74	2.31	0.55873216	0.393547915	0.617717033	-0.509542072	-0.046431531	0.000747546	0.711996357
Perognathus_parvus	Perognathus_parvus	Perognathus_parvus	Rodentia	Heteromyidae	2_gen	2_gen	2_gen	2_gen	2_sf	2_gen	2_sf	21.56	2.783233131	8.45	4.41	10.35	0.87	2.37	2.77	13.29	1.66	10.54	3.39	0.5	1.64	0.44	1.43	14.53	8.27	6.42	12.77	1.35	2.56	17.46	2.65	0.9	16.79	10.36	0.71	3.64	0.58	2.84	0.482307123	0.199889004	0.570390764	-0.505030333	-0.069801239	-0.002069816	0.678975395
Dipodomys_deserti	Dipodomys_deserti	Dipodomys_deserti	Rodentia	Heteromyidae	2_gen	2_gen	2_gen	2_gen	6_sal	4_sal	6_sal	107.63	4.756758615	16.17	8.92	16.58	1.17	4.14	5	23.99	2.82	20.21	3.95	0.65	2.2	0.7	2.09	35.55	20	14.91	31.33	2.77	6.29	45.59	7.11	2.17	42.68	15.9	1.43	8.61	0.97	6.06	0.531398906	0.273053741	0.542273413	-0.609125252	-0.060310772	0.021658891	0.702719135
Petaurista_magnificus	Petaurista_magnificus	Petaurista_magnificus	Rodentia	Sciuridae	4_a_glide	5_g	6_flyglid	5_g	5_g	3_g	5_g	1475.49	11.38445095	45.79	22.91	83.91	5.07	10.87	8.27	95.85	5.95	83.38	14.76	1.76	14.57	2.24	12.374	76.36	49.76	26.25	110.26	6.31	13.29	113.66	11.88	4.66	107.68	25.758	2.743	13.255	2.292	8.219	0.604458553	0.303712999	0.867501631	-0.351304131	-0.020082546	-0.138806581	0.925280027
Petaurista_elegans	Petaurista_elegans	Petaurista_elegans	Rodentia	Sciuridae	4_a_glide	5_g	6_flyglid	5_g	5_g	3_g	5_g	1040	10.13159404	35.25	16.987	67.276	3.77	9.022	10.484	77.221	4.25	68.26	12.226	1.6	10.85	1.6	9	58.584	38.36	20.222	86.96	4.46	10.746	91.442	10.812	3.656	86.126	21.6	2.12	11.8	1.85401418	8.914666519	0.541481342	0.224438907	0.822182382	-0.42933643	-0.050374957	0.014849233	0.882057642
Petaurista_petaurista	Petaurista_petaurista	Petaurista_petaurista	Rodentia	Sciuridae	4_a_glide	5_g	6_flyglid	5_g	5_g	3_g	5_g	1533.84	11.53258559	51.775	25.144	103.675	5.88	12.826	14.553	113.133	5.8	98.95	15.678	2.16	15.234	2.135	11.49	84.134	56.305	27.67	124.242	6.73	13.577	131.87	12.4	4.6	127.54	27.85	2.796	15.283	2.112	11.525	0.652193421	0.338507682	0.953747358	-0.29254936	0.046164549	0.101025843	0.991662617
Aeromys_tephromelas	Aeromys_tephromelas	Aeromys_tephromelas	Rodentia	Sciuridae	4_a_glide	5_g	6_flyglid	5_g	5_g	3_g	5_g	1187	10.5880725	40.41	19.13	76.8	4.59	10.49	12.37	85.44	4.05	76.48	12.3	1.54	10.57	1.56	10.09	69.61	46.81	23.12	99.92	5.13	12.21	103.26	11.15	4.5	98.48	21.5	2.09	10.92	2.2	6.91	0.581671944	0.256898064	0.860544314	-0.363004221	-0.004041418	0.067552793	0.906844333
Glaucomys_volans	Glaucomys_volans	Glaucomys_volans	Rodentia	Sciuridae	4_a_glide	5_g	6_flyglid	5_g	5_g	3_g	5_g	71.9	4.15824075	13.89	7.06	23.79	1.71	3.59	4.9	30.79	2.62	27.02	6.18	0.55	5.02	0.53	3.98	20.94	12.66	7.83	28.23	1.83	4.17	33.27	4.37	1.63	31.47	11.85	0.84	4.96	0.61	3.47	0.523792616	0.229895071	0.757484812	-0.38591352	-0.063815182	0.07128645	0.869500059
Glaucomys_sabrinus	Glaucomys_sabrinus	Glaucomys_sabrinus	Rodentia	Sciuridae	4_a_glide	5_g	6_flyglid	5_g	5_g	3_g	5_g	137.53	5.161775925	17.9	9.26	31.54	1.84	4.66	5.24	39.48	2.72	34.91	6.02	0.75	5.15	0.62	4.49	28.36	17.27	10.33	37.18	2.24	5.07	43.97	5.15	1.91	41.82	14.71	0.91	6.09	0.75	4.21	0.540053883	0.253811839	0.786062541	-0.447981325	-0.044413231	0.006532139	0.883577996
Eoglaucomys_fimbriatus	Eoglaucomys_fimbriatus	Eoglaucomys_fimbriatus	Rodentia	Sciuridae	4_a_glide	5_g	6_flyglid	5_g	5_g	3_g	5_g	510	7.98956974	21.65	10.602	38.636	2.687	7.173	8.478	48.648	4.38	40.697	9.922	1.363	9.191	1.243	7.016	34.907	21.967	12.644	48.72	3.104	8.542	55.675	8.681	2.627	50.684	19.015	1.562	9.394	1.254	6.109	0.432934509	0.122864408	0.684468765	-0.473255726	-0.046822561	0.02577002	0.784541598
Sciurus_aberti	Sciurus_aberti	Sciurus_aberti	Rodentia	Sciuridae	4_a_glide	2_gen	4_a	4_a	4_a	2_gen	4_a	622.95	8.540521626	33.28	17.76	46.73	4.1	8.75	12.74	54.05	7.13	45.22	13.51	1.66	11.38	1.47	9.29	54.92	30.47	23.29	59.56	4.82	10.44	67.09	11.38	3.92	62.99	23.71	2	11.96	1.54	8.87	0.590698921	0.317958565	0.738111384	-0.31870054	0.010523656	0.173685031	0.801311302
Sciurus_carolinensis	Sciurus_carolinensis	Sciurus_carolinensis	Rodentia	Sciuridae	4_a_glide	2_gen	4_a	4_a	4_a	2_gen	4_a	545.4	8.170307045	31.41	16.81	44.66	4.08	8.15	11.54	50.99	6.87	42.44	12.54	1.53	10.07	1.35	6.09	49.53	29.86	19.74	57.56	5.05	10.48	64.97	10.97	3.99	60.43	22.37	1.83	10.75	1.54	6.15	0.584829559	0.313329336	0.737680341	-0.301578215	-0.001080769	0.149967431	0.795246634
Sciurus_niger	Sciurus_niger	Sciurus_niger	Rodentia	Sciuridae	4_a_glide	2_gen	4_a	4_a	4_a	2_gen	4_a	761.9	9.13340378	39.51	19.96	50.57	4.26	9.41	13.32	57	7.54	45.55	13.1	1.5	10.6	1.57	8.85	57.52	33.76	22.25	64.59	5.25	11.48	72.19	12.33	3.89	66.83	22.84	2.21	11.58	1.77	7.64	0.636074372	0.339527879	0.743260296	-0.331223059	0.012956966	0.163871567	0.795242198
Tamiasciurus_douglasii	Tamiasciurus_douglasii	Tamiasciurus_douglasii	Rodentia	Sciuridae	4_a_glide	2_gen	4_a	4_a	4_a	2_gen	4_a	225	6.082201996	24.07	12.85	30.37	2.57	5.6	7.8	35.4	4.4	28.85	9.75	1.01	6.99	0.91	6.56	33.47	19.36	11.65	38.95	2.83	6.38	44.49	6.55	2.17	42.89	18.29	1.34	8.09	0.92	6.46	0.597415251	0.324842288	0.698383953	-0.374127716	-0.035872812	0.108033763	0.764942423
Marmota_caligata	Marmota_caligata	Marmota_caligata	Rodentia	Sciuridae	2_gen	2_gen	2_gen	2_gen	1_f	2_gen	2_sf	2253.71	13.1109052	70.43	41.3	90.89	7.61	18.16	23.04	95.87	15.69	72.81	21.34	3.81	13.78	3.39	12.36	95.43	58.6	35.97	98.53	8.13	19.06	95.43	20.4	6.21	88.9	28.5	3.34	15.07	3.03	8.09	0.730125011	0.498317374	0.840883426	-0.23624802	0.141483167	0.244849798	0.86405005
Callospermophilus_lateralis	Callospermophilus_lateralis	Callospermophilus_lateralis	Rodentia	Sciuridae	2_gen	2_gen	2_gen	2_gen	3_t	2_gen	3_t	191	5.75896522	24.82	12.85	27.74	2.4	5.63	6.76	29.8	4.23	23.28	8.15	0.97	5.07	1	3.68	32.49	19.59	11.54	35.5	2.87	6.47	36.01	6.54	1.99	32.39	12.93	1.3	6.56	1.04	4.01	0.634457321	0.348558672	0.682762001	-0.380133214	-0.009836061	0.06960224	0.713871808
Urocitellus_parryii	Urocitellus_parryii	Urocitellus_parryii	Rodentia	Sciuridae	2_gen	2_gen	2_gen	2_gen	3_t	2_gen	3_t	759.99	9.125765245	29.1	13.06	36.03	3.13	7.57	9.5	39.97	6.3	31.12	11.74	1.62	7.17	1.5	5.27	41.71	24.21	14.99	45.56	3.62	8.69	47.85	8.99	2.44	42.34	16.37	1.56	7.69	1.44	5.86	0.503623696	0.155673884	0.59639497	-0.464724955	-0.081173413	0.017454313	0.641464856
Cynomys_ludovicianus	Cynomys_ludovicianus	Cynomys_ludovicianus	Rodentia	Sciuridae	2_gen	2_gen	2_gen	2_gen	1_f	2_gen	2_sf	797.05	9.27175304	42.87	23.18	48.26	5.58	10.82	13.91	55.85	9.91	44.29	14.26	2.14	8.27	2.3	5.43	60.29	36.95	19.89	57.52	5.33	12.26	57.44	11.61	3.93	52.13	19.81	2.33	9.45	2.41	5.7	0.664991628	0.397951576	0.716425462	-0.220527656	0.067065405	0.176165275	0.779861322
Tamias_amoenus	Tamias_amoenus	Tamias_amoenus	Rodentia	Sciuridae	2_gen	2_gen	2_gen	2_gen	2_sf	2_gen	2_sf	50.63	3.699439896	14.14	7.52	19.31	1.52	3.36	4.74	23.18	2.97	19.33	6.31	0.7	4	0.57	3.17	22.15	12.45	7.84	25.32	1.59	4.12	28.94	4.27	1.48	27.43	12.97	0.92	5.18	0.63	3.61	0.582313434	0.308081865	0.717646298	-0.386292388	-0.041796698	0.107642366	0.796977456
Heliosciurus_rufobrachium	Heliosciurus_rufobrachium	Heliosciurus_rufobrachium	Rodentia	Sciuridae	4_a_glide	2_gen	4_a	4_a	4_a	2_gen	4_a	332.88	6.93046808	25.44	14.21	37.92	3.1	6.39	8.46	40.59	4.76	33.91	10.64	1.15	8.95	1.26	6.86	45.75	25.25	18.92	46.27	3.54	7.67	50.67	8.34	2.71	45.86	19.08	1.52	9.34	1.2	6.51	0.564754539	0.31183151	0.738105761	-0.349400874	-0.035261709	0.086607795	0.767656484
Funisciurus_pyrropus	Funisciurus_pyrropus	Funisciurus_pyrropus	Rodentia	Sciuridae	4_a_glide	2_gen	4_a	4_a	4_a	2_gen	4_a	243.18	6.241791892	25.11	13.45	33.5	2.87	5.98	7.56	37.47	4.61	31.28	8.89	1.05	7.16	0.92	4.34	42.34	24.66	17.26	41.86	3.47	7.86	47.78	7.83	2.75	44.87	16.96	1.39	7.59	1.14	4.97	0.604537428	0.333413	0.729735522	-0.337427388	-0.018608101	0.083212511	0.778374408
Ratufa_bicolor	Ratufa_bicolor	Ratufa_bicolor	Rodentia	Sciuridae	4_a_glide	2_gen	4_a	4_a	4_a	2_gen	4_a	1609.08	11.7181543	40.92	23.23	62.54	5.28	11.19	16.17	64.25	8.27	53.35	15.6	2.02	13.98	2	9.69	70.08	41.54	26.13	77.12	5.78	14.04	75.75	14.46	4.26	70.56	27.13	2.3	13.27	2.21	10.11	0.543076413	0.297189998	0.727298665	-0.34622529	-0.020029126	0.139850808	0.73901392
Aplodontia_rufa	Aplodontia_rufa	Aplodontia_rufa	Rodentia	Aplodontiidae	2_gen	2_gen	2_gen	2_gen	1_f	2_gen	2_sf	806.21	9.307136004	39.96	20.93	45.21	5.08	11.82	15.24	53.6	9.3	42.83	12.45	2.19	6.51	2.13	5.75	64.71	38.6	25.19	52.9	5.57	12.69	57.76	12.71	3.78	52.22	15.19	1.84	7.34	1.65	5.32	0.632809419	0.351953168	0.686418447	-0.262952348	0.103801416	0.214168907	0.760348729
Octodon_degus	Octodon_degus	Octodon_degus	Rodentia	Octodontidae	2_gen	2_gen	2_gen	2_gen	2_sf	2_gen	2_sf	203.27	5.879735129	22.82	10.45	24.97	2.13	5.66	5.76	29.89	4.01	24.17	6.96	0.83	3.62	0.9	2.61	37.17	22.95	12.56	31.56	3.8	6.29	35.55	6.47	2.42	31.85	10.93	1.34	4.56	1.13	3.07	0.588957878	0.249758528	0.62806078	-0.440978159	-0.016541331	-0.008935279	0.706168153
Myocastor_coypus	Myocastor_coypus	Myocastor_coypus	Rodentia	Myocastoridae	2_gen	2_gen	2_gen	2_gen	7_saq	2_gen	7_saq	6361.55	18.52909957	51.51	26.42	59.79	5.56	15.3	17	83.5	15	64.55	19.37	2.87	10.45	3.42	6.89	109.05	61.89	40.27	77.38	8.31	21.39	96.13	20.78	6.23	88.46	38.56	5.49	24.18	5.43	11.72	0.444037235	0.154078498	0.508774238	-0.522779523	-0.083162884	-0.037405394	0.65383216
Erethizon_dorsatum	Erethizon_dorsatum	Erethizon_dorsatum	Rodentia	Erethizontidae	4_a_glide	2_gen	4_a	4_a	4_a	2_gen	4_a	7419.46	19.50401846	33.8	34.43	58.05	6.95	16.24	18.67	59.59	3.99	55.44	10.48	2.67	8.96	3	6.9	67.39	37.86	27.17	64.83	8.42	22.59	63.07	19.67	5.64	55	23.08	3.67	13.7	4.09	7.94	0.238792601	0.246812923	0.473678125	-0.448139295	-0.079538074	-0.018979781	0.485049286
Galea_musteloides	Galea_musteloides	Galea_musteloides	Rodentia	Caviidae	2_gen	2_gen	2_gen	2_gen	3_t	2_gen	3_t	386.64	7.285101283	19.43	8.8	23.22	1.95	4.94	4.27	21.77	3.53	19.01	7.59	0.93	3.55	0.96	2.04	30.26	17.47	11.79	27.32	2.85	5.66	31.81	6.22	2.02	27.39	14.15	1.33	4.97	1.46	3.41	0.426037207	0.082047078	0.503426621	-0.572400983	-0.168708645	-0.232007719	0.475422835
Cavia_porcellus	Cavia_porcellus	Cavia_porcellus	Rodentia	Caviidae	2_gen	2_gen	2_gen	2_gen	3_t	2_gen	3_t	727.99	8.9958417	33.8	19.65	37.23	2.58	8.13	7.09	38.56	7.38	29.85	10.72	1.53	4.62	1.36	2.97	50.72	31.87	19.61	41.75	4.93	8.19	46.61	8.98	3.6	43.18	15.05	2.15	6.71	1.97	4.21	0.574874896	0.33932075	0.616851232	-0.542422099	-0.043951259	-0.103395569	0.632095221
Myoprocta_acouchy	Myoprocta_acouchy	Myoprocta_acouchy	Rodentia	Dasyproctidae	2_gen	2_gen	2_gen	2_gen	3_t	2_gen	3_t	954.87	9.847245143	43.75	21.71	56.27	4.44	10.58	9.69	59.21	8.1	49.73	16.39	2.08	5.88	1.87	3.59	75.86	46.28	27.39	64.39	6.91	12.79	76.98	12.88	5.03	68.98	36.36	3.18	11.27	2.54	9.03	0.647663308	0.343345074	0.756962166	-0.34593178	0.031170918	-0.006990973	0.779080311
Cryptomys_hottentotus	Cryptomys_hottentotus	Cryptomys_hottentotus	Rodentia	Bathyergidae	2_gen	2_gen	2_gen	2_gen	1_f	2_gen	2_sf	75.13	4.219598503	12.5	7.71	17.43	1.84	5	4.95	20.45	5.14	13.89	6.46	0.67	3.43	0.74	2.15	21.2	12.57	8.96	17.09	2.25	4.84	19.27	5.03	1.51	16.47	7.53	0.75	3.23	0.78	1.9	0.471638883	0.261783248	0.616026257	-0.360453307	0.073698875	0.069334069	0.685422183
Hystrix_cristata	Hystrix_cristata	Hystrix_cristata	Rodentia	Hystricidae	2_gen	2_gen	2_gen	2_gen	3_t	2_gen	3_t	13406.27	23.75578142	118.24	51.77	114.44	9.53	25.38	33.89	113.43	27.14	79.78	30.03	4.54	14.89	6.2	9.44	162.21	96.8	63.82	123.85	15.32	30.95	113.86	21.33	10.8	99.54	32.2	5.08	12.2	6.34	7.64	0.6969951	0.338308844	0.682808529	-0.39667642	0.028722297	0.154302248	0.678958611
Ochotona_princeps	Ochotona_princeps	Ochotona_princeps	Lagomorpha	Ochotonidae	2_gen	2_gen	2_gen	2_gen	3_t	2_gen	3_t	157.63	5.40189691	21.95	12.14	28.75	2.01	6.08	5.4	23.63	3.99	19.72	8.8	0.95	3.71	0.98	2.54	31.32	18.16	11.34	30.23	2.67	5.65	33.66	6	1.97	31.68	10.59	1.18	5.87	0.96	3.81	0.608888233	0.351672395	0.726091557	-0.429350234	0.051357287	-0.000152532	0.64091743
Brachylagus_idahoensis	Brachylagus_idahoensis	Brachylagus_idahoensis	Lagomorpha	Leporidae	2_gen	2_gen	2_gen	2_gen	6_sal	2_gen	3_t	431.19	7.554798639	33.2	19.99	43.23	2.36	7.3	5.51	40.9	4.91	36.19	14.47	1.33	7.27	1.06	4.1	42.85	23.22	18.04	53.33	3.61	7.64	62.39	8.52	2.89	59.42	23.8	1.63	11.13	1.21	6.89	0.64291519	0.422589901	0.757562342	-0.50531089	-0.014900033	-0.137071295	0.733500415
Cebuella_pygmaea	Cebuella_pygmaea	Cebuella_pygmaea	Primates	Callitrichidae (Cebidae)	4_a_glide	2_gen	4_a	4_a	4_a	2_gen	4_a	125	5	21.98	11.89	34.24	2.45	5.16	6.81	34.31	2.86	30.58	8.73	0.81	6.66	0.92	5.24	27.62	17.35	9.92	38.29	2.74	5.89	39.24	5.73	1.8	36.9	16.44	1.04	7.64	1.06	6.85	0.643057684	0.37621185	0.835563752	-0.30980392	0.013679697	0.134177108	0.836450714
Callithrix_geoffroyi	Callithrix_geoffroyi	Callithrix_geoffroyi	Primates	Callitrichidae (Cebidae)	4_a_glide	2_gen	4_a	4_a	4_a	2_gen	4_a	342	6.993190657	30.56	17.97	50.93	3.48	6.94	10.87	50.93	4.48	44.36	13.64	1.21	11.58	1.58	7.41	41.73	26.86	14.58	62.95	4.1	9.14	62.14	8.46	2.81	59.07	23.07	1.53	11.8	1.47	7.56	0.640477981	0.409872708	0.862298307	-0.303096125	-0.003315898	0.191554175	0.862298307
Callimico_goeldii	Callimico_goeldii	Callimico_goeldii	Primates	Callitrichidae (Cebidae)	4_a_glide	2_gen	4_a	4_a	4_a	2_gen	4_a	558	8.232746311	34.04	19.75	55.02	3.85	8.71	11.41	59.43	5.45	51.42	15.43	1.44	12.24	1.5	8.43	48.94	31.28	18.28	74.43	4.43	12.17	75.71	10.97	3.18	72.27	26.63	1.8	13.69	1.61	8.49	0.616444818	0.380022367	0.824975853	-0.330084003	0.024473422	0.141740911	0.858460997
Leontopithecus_chrysomelas	Leontopithecus_chrysomelas	Leontopithecus_chrysomelas	Primates	Callitrichidae (Cebidae)	4_a_glide	2_gen	4_a	4_a	4_a	2_gen	4_a	572.8	8.304898642	34.19	17.78	62.35	4.57	9.77	10.88	70.64	5.64	62.34	23.57	1.43	16.59	1.4	11.39	47.15	28.63	18.08	70.88	4.71	11.42	73.88	10.97	3.88	69.13	29.07	1.84	15.7	1.5	9.64	0.614564764	0.33059742	0.875502121	-0.259418136	0.070560227	0.117294559	0.929716354
Saguinus_oedipus	Saguinus_oedipus	Saguinus_oedipus	Primates	Callitrichidae (Cebidae)	4_a_glide	2_gen	4_a	4_a	4_a	2_gen	4_a	462.04	7.730837152	33.32	17.16	53.36	3.75	7.7	10.63	54.45	5.13	47.1	14.45	1.49	11.66	1.4	7	45.87	28.34	15.68	68.38	4.1	10.54	67.88	9.24	2.95	64.57	23.74	1.71	12.84	1.33	7.38	0.634478468	0.346290758	0.838989296	-0.314195257	-0.0017358	0.138306739	0.847771359
Saimiri_sciureus	Saimiri_sciureus	Saimiri_sciureus	Primates	Cebidae	4_a_glide	2_gen	4_a	4_a	4_a	2_gen	4_a	749.47	9.083462296	34.94	18.11	67.52	4.25	9.04	11.85	67.71	5.03	61.24	14.75	1.65	12.26	1.95	9.25	54.83	35.19	19.75	80.7	4.83	10.89	80.53	10.15	3.58	74.28	28.06	1.86	14.88	1.93	10.39	0.585071483	0.299667032	0.871181016	-0.329862488	-0.002082987	0.115466933	0.872401396
Nycticebus_coucang	Nycticebus_coucang	Nycticebus_coucang	Primates	Lorisidae	4_a_glide	2_gen	4_a	4_a	4_a	2_gen	4_a	924.55	9.741895522	41	27.25	74.55	6.41	11.74	16.77	83.77	4.09	76.17	12.63	1.95	15.08	2.01	8.6	66.08	46.4	17.33	89.52	6.28	14.17	81.93	14.37	4.25	78.61	15.76	2.1	18.14	2.5	12.5	0.624140389	0.446723039	0.88380418	-0.181785438	0.081024629	0.235889595	0.934445048
Galago_senegalensis	Galago_senegalensis	Galago_senegalensis	Primates	Galagidae	4_a_glide	2_gen	4_a	4_a	4_a	2_gen	4_a	215.2	5.992583429	21.49	9.16	29.51	2.62	5.35	7.84	35.47	3.04	29.69	7.19	0.88	7.43	0.99	5.49	33.1	24.08	8.1	60.03	3.26	7.04	54.13	9.61	2.66	48.87	8.66	1.36	8.11	1.03	4.89	0.554622326	0.184281385	0.692355121	-0.359312798	-0.049260307	0.116701974	0.772247099
Lemur_catta	Lemur_catta	Lemur_catta	Primates	Lemuridae	4_a_glide	2_gen	4_a	4_a	4_a	2_gen	4_a	2626.48	13.79721291	49.4	24.38	86.89	7.49	12.95	17.54	107.17	7.77	95.77	21.92	2.23	17.56	2.68	11.95	83.7	61.44	23.11	133.2	8.79	16.33	129.68	16.98	7.14	119.98	27.04	2.75	19.94	2.33	13.57	0.553935583	0.247242335	0.799178431	-0.265309548	-0.027521598	0.104238223	0.890281865
Tupaia_minor	Tupaia_minor	Tupaia_minor	Scandentia	Tupaiidae	4_a_glide	2_gen	4_a	4_a	4_a	2_gen	4_a	70	4.1212853	15.27	7.55	21.79	1.53	3.63	4.56	23.58	2.28	19.99	7.44	0.58	4.83	0.66	3.61	22.84	13.83	8.59	26.36	2	4.34	29.41	4.21	1.42	27.28	12.12	0.74	5.25	0.74	4.44	0.568806357	0.262914272	0.72322455	-0.430341249	-0.055126055	0.043932163	0.757511121
Tupaia_tana	Tupaia_tana	Tupaia_tana	Scandentia	Tupaiidae	2_gen	2_gen	2_gen	2_gen	3_t	2_gen	3_t	182.33	5.670474181	25.89	13.75	34.27	2.95	6.43	8.42	40.41	4.75	34.17	12.19	1.09	6.99	1.12	4.11	39.12	23.22	15.39	45.66	3.76	8.88	48.96	8.05	2.86	46.23	19.2	1.58	8.23	1.54	5.62	0.659512673	0.384683321	0.781294727	-0.283797361	0.054591596	0.171692714	0.852869473
Tupaia_glis	Tupaia_glis	Tupaia_glis	Scandentia	Tupaiidae	4_a_glide	2_gen	4_a	4_a	4_a	2_gen	4_a	132.43	5.097166182	23.61	14.17	30.3	2.28	5.09	6.42	33.53	4.08	27.25	9.65	0.83	5.53	1.06	3.47	33.3	20.21	12.62	38.58	3.13	6.03	40.8	6.28	2.56	37.81	16.31	1.17	6.85	1.24	4.77	0.665767194	0.444041057	0.774113835	-0.349393946	-0.000611011	0.100206235	0.81810476
Tupaia_longipes	Tupaia_longipes	Tupaia_longipes	Scandentia	Tupaiidae	2_gen	2_gen	2_gen	2_gen	3_t	2_gen	3_t	168.05	5.518395704	23.3	11.74	35.87	2.33	5.94	6.55	37.96	4.27	32.6	11.21	0.96	5.9	0.86	4.23	34.99	21	20.67	45.35	3.26	7.22	50.57	7.09	2.92	47.99	20.03	1.3	7.44	1.04	4.95	0.625543082	0.327855258	0.812918538	-0.374456918	0.031973606	0.074428461	0.837513365
Galeopterus_variegatus	Galeopterus_variegatus	Galeopterus_variegatus	Dermoptera	Cynocephalidae	4_a_glide	5_g	6_flyglid	5_g	5_g	3_g	5_g	1112.2	10.36082401	43.78	18.2	85.79	4.05	9.85	11.73	109.5	3.45	111.09	21.63	1.33	13.93	2	19.75	56.163	39.24	16.5	95.73	3.76	9.04	99.59	9.05	3.45	94.47	17.52	1.2	10.8	1.7	10.95	0.62588146	0.244677091	0.918042371	-0.407939274	-0.021958066	0.053903715	1.024019822
Cynocephalus_volans	Cynocephalus_volans	Cynocephalus_volans	Dermoptera	Cynocephalidae	4_a_glide	5_g	6_flyglid	5_g	5_g	3_g	5_g	1250	10.77217345	50.92	23.6	101.69	6.79	12.6	15.08	123.78	3.47	124.05	27.94	2	17.86	2.7	21.34	87.63	62.35	26.33	116.56	5.44	11.92	120.19	9.5	4.32	116.82	23.862	1.869	14.74	2.306	14.726	0.674585057	0.340608665	0.97497491	-0.200433563	0.068067207	0.146098004	1.060347141
Mustela_erminea	Mustela_erminea	Mustela_erminea	Carnivora	Mustelidae	2_gen	2_gen	2_gen	2_gen	3_t	2_gen	3_t	284.5	6.576993665	19.18	11.97	31.77	2.05	6.33	6.94	27.62	3.22	22.18	10.46	0.94	6.43	0.98	5.15	26.52	16.05	10.03	33.2	2.36	6.3	36.54	6.48	2.15	33.22	15.12	1.26	7.21	0.75	5.65	0.464821179	0.260066727	0.683989791	-0.506273563	-0.016623714	0.023332047	0.623196251
Mustela_putorius	Mustela_putorius	Mustela_putorius	Carnivora	Mustelidae	2_gen	2_gen	2_gen	2_gen	3_t	2_gen	3_t	975.55	9.917826603	27.45	16.31	42.73	3.32	9.55	11.54	41	5.5	31.63	13.77	1.69	9.59	1.64	6.64	41.05	24.94	16.45	44.77	3.31	10.46	49.4	10.08	2.95	44.22	19.8	2.12	10.26	1.75	7.15	0.442125838	0.21603745	0.634316382	-0.475278427	-0.01641314	0.065789298	0.616367346
Neovison_vison	Neovison_vison	Neovison_vison	Carnivora	Mustelidae	2_gen	2_gen	2_gen	2_gen	7_saq	2_gen	7_saq	1150	10.47689553	30.01	19.5	47.07	3.74	10.12	11.93	41.74	6.74	31.58	16	1.63	9.93	1.73	7.63	46.3	26.3	17.99	47.66	4.28	10.33	53.12	10.98	3.48	46.58	21.36	1.84	10.47	1.55	8.65	0.457033382	0.269801998	0.652511585	-0.447361011	-0.015052101	0.05640783	0.600319831
Galictis_cuja	Galictis_cuja	Galictis_cuja	Carnivora	Mustelidae	2_gen	2_gen	2_gen	2_gen	3_t	2_gen	3_t	1000	10	33.41	20.43	51.42	4.16	11.98	15.49	44.83	7.33	35.06	14.89	2.02	9.64	2.27	6.17	51.67	28.49	21.59	55	5.33	13	53.4	12.56	3.42	45.64	19.95	2.27	9.99	2.18	6.1	0.523876476	0.310268367	0.711132072	-0.380906669	0.078456818	0.190051418	0.651568739
Lontra_canadensis	Lontra_canadensis	Lontra_canadensis	Carnivora	Mustelidae	2_gen	2_gen	2_gen	2_gen	7_saq	2_gen	7_saq	8087.42	20.07258624	73.87	43.89	78.95	7.24	20.45	26.03	80.76	17.86	54.95	27.43	3.91	18.35	4.17	13.04	111.48	55.6	54.98	76.22	9.17	24.81	96.83	24.5	6.83	88.68	40.13	4.56	22.02	4.48	17.94	0.565864766	0.339762248	0.594748802	-0.442864766	0.00808998	0.112870836	0.604592978
Gulo_gulo	Gulo_gulo	Gulo_gulo	Carnivora	Mustelidae	4_a_glide	2_gen	4_a	4_a	4_a	2_gen	4_a	12792.49	23.38756614	74.95	48.1	121.11	9.33	25	32.32	123.85	11.45	103.47	43.34	5	24.73	4.81	19.76	108.22	61.32	44.25	128.45	9.63	26.69	126.83	27.62	7.67	117.57	52.7	5.94	24.4	4.73	20.66	0.505786608	0.313160048	0.714194975	-0.399103385	0.02895498	0.140486323	0.723910982
Martes_americana	Martes_americana	Martes_americana	Carnivora	Mustelidae	4_a_glide	2_gen	4_a	4_a	4_a	2_gen	4_a	873.69	9.559880311	39.94	23.49	64.54	4.37	11.73	14.17	59.69	6.58	48.12	22.11	2.08	12.77	1.94	11.45	55.13	30.11	21.63	71.02	5.02	13.32	73.71	13.09	3.93	67.76	25.69	1.96	12.36	1.57	7.97	0.620955606	0.390430562	0.829376506	-0.339971018	0.088845557	0.170917395	0.795449124
Martes_pennanti	Martes_pennanti	Martes_pennanti	Carnivora	Mustelidae	4_a_glide	2_gen	4_a	4_a	4_a	2_gen	4_a	3750	15.53616253	69.91	40.9	96.77	8.03	21.17	24.51	96.01	13.21	80.14	30.86	3.48	19.77	3.44	11.38	87.94	48.15	34.96	105.66	8.76	21.53	111.81	22.06	7.05	104.85	39.18	4.14	17.72	3.17	14.85	0.653195546	0.420379552	0.794396985	-0.286628211	0.134377102	0.197999555	0.790972714
Eira_barbara	Eira_barbara	Eira_barbara	Carnivora	Mustelidae	4_a_glide	2_gen	4_a	4_a	4_a	2_gen	4_a	4134.99	16.05060799	58.99	32.77	84.44	6.41	15.85	19.17	82.96	13.1	66.65	26.65	2.64	15.2	3.03	12.18	75.31	43.45	29.38	92.2	7.17	19.03	87.39	18.35	5.2	82.69	37.37	4.1	14.74	4.16	13.91	0.565286908	0.309984954	0.721056737	-0.398633458	-0.005462221	0.077130625	0.713377256
Taxidea_taxus	Taxidea_taxus	Taxidea_taxus	Carnivora	Mustelidae	2_gen	2_gen	2_gen	2_gen	2_sf	2_gen	2_sf	7842.15	19.86758356	58.94	38.34	88.04	8.06	19.41	26.61	93.52	18.84	69.06	21.75	4.23	15.55	5.2	13.1	79.43	39.81	36.09	84.16	7.51	19.74	69.84	19.35	5.63	60.26	24.96	3.21	14.62	3.72	11.52	0.472265083	0.28550706	0.646534986	-0.391810007	-0.010119513	0.126899826	0.67275945
Bassariscus_astutus	Bassariscus_astutus	Bassariscus_astutus	Carnivora	Procyonidae	4_a_glide	2_gen	4_a	4_a	4_a	2_gen	4_a	1010.37	10.03444786	41.25	23.72	62.23	4.22	11.16	12.61	59.66	5.41	50.05	25.87	2.26	10.45	2.02	8.77	54.87	30.51	20.48	67.29	5.67	12.61	67.37	12.95	4.13	63.34	28.04	2.48	10.07	1.77	8.08	0.613930472	0.373621204	0.79250632	-0.37618103	0.046170714	0.099221606	0.774189768
Ailurus_fulgens	Ailurus_fulgens	Ailurus_fulgens	Carnivora	Ailuridae	4_a_glide	2_gen	4_a	4_a	4_a	2_gen	4_a	5170.08	17.29149013	71.78	58.96	119.36	9.38	21.93	29.25	114.91	13.36	94.22	31.11	4.17	22	4.5	14.74	96.82	61.22	34.23	128.23	10.05	23.39	118.76	25.85	7	110.29	39.45	3.77	20.88	4.45	15.61	0.618171033	0.532725054	0.839026389	-0.265629583	0.103206211	0.228293449	0.822525404
Spilogale_putorius	Spilogale_putorius	Spilogale_putorius	Carnivora	Mephitidae	2_gen	2_gen	2_gen	2_gen	2_sf	2_gen	2_sf	566.49	8.274290213	31.03	18.28	41.62	3.7	9.96	11.64	41.56	6.16	33.3	11.65	1.5	5.55	1.59	5.02	42.3	24.68	17.6	44.85	3.84	10.03	47.1	10.12	2.51	42.93	14.53	1.63	8.54	1.44	4.92	0.574051026	0.344245442	0.701571327	-0.349529025	0.080528589	0.148222231	0.70094479
Mephitis_mephitis	Mephitis_mephitis	Mephitis_mephitis	Carnivora	Mephitidae	2_gen	2_gen	2_gen	2_gen	2_sf	2_gen	2_sf	2399.99	13.38864041	44.89	27.63	59.61	6.08	15.02	18.84	58.46	9.32	46.58	14.51	1.91	7.13	2.23	5.69	59.98	37.42	22.84	65.14	6.73	15.12	66.13	14.41	4.58	59.72	18.61	2.31	6.47	2.26	6.8	0.525413128	0.314644408	0.648582644	-0.342832898	0.049933455	0.148344421	0.640122334
Ursus_americanus	Ursus_americanus	Ursus_americanus	Carnivora	Ursidae	2_gen	2_gen	2_gen	2_gen	3_t	2_gen	3_t	110500	47.98668612	204.27	147.5	281.36	28.7	55.33	80.66	296.75	31.27	259.18	67.63	10.84	39.26	12.39	29.4	235.88	144.32	104.87	317.82	30.16	61.23	248.34	66.64	20.4	235.81	68.21	8.57	30.46	8.54	24.82	0.62908383	0.487671261	0.768141596	-0.223238863	0.061839911	0.225537458	0.791269968
Urocyon_cinereoargenteus	Urocyon_cinereoargenteus	Urocyon_cinereoargenteus	Carnivora	Canidae	4_a_glide	2_gen	4_a	4_a	4_a	2_gen	4_a	3833.71	15.65091571	47.52	27.93	79.03	5.42	13.13	13.7	80.94	8.04	67.79	30.39	2.77	12.59	2.12	8.71	63.14	36.33	25.82	84.6	6.15	15.32	86.25	15.16	6.06	80.85	41.01	4.04	14.27	2.37	9.08	0.482336679	0.251531183	0.703252229	-0.460540466	-0.076275026	-0.057819185	0.713623447
Vulpes_vulpes	Vulpes_vulpes	Vulpes_vulpes	Carnivora	Canidae	2_gen	2_gen	2_gen	2_gen	3_t	2_gen	3_t	4820.36	16.89247006	76.08	43.49	120.98	7.36	18.7	19.28	134.48	11.7	116.13	48.78	3.81	20.37	3.34	15.82	81.47	46.84	34.95	125.88	8.41	21.57	140.16	21.19	8.04	132.58	61.74	4.1	22.87	3.32	17.54	0.653577346	0.41069625	0.855020422	-0.360815344	0.044148449	0.057413872	0.900964542
Canis_lupus	Canis_lupus	Canis_lupus	Carnivora	Canidae	2_gen	2_gen	2_gen	2_gen	3_t	2_gen	3_t	31756.51	31.66729171	184.11	93.93	228.07	16.38	40.31	47.35	271.86	29.05	230.34	105.41	10.39	40.05	7.6	27.66	197.5	119.77	77.45	249.36	17.88	45.79	258.71	50.03	17.37	240.7	116.3	10.65	40.71	7.39	28.6	0.764466455	0.4721934	0.85745724	-0.286297025	0.104801875	0.174709061	0.93373439
Crossarchus_alexandri	Crossarchus_alexandri	Crossarchus_alexandri	Carnivora	Herpestidae	2_gen	2_gen	2_gen	2_gen	3_t	2_gen	3_t	1503.4	11.45578485	36.65	21.6	47.58	4.23	10.31	13.65	49.83	7.71	39.2	16.36	2.02	7.99	2.04	5.24	51.31	28.36	22.67	51.91	5.3	11.45	55.73	11.26	3.99	51.34	23.06	2.5	10.64	2.25	6.13	0.50504913	0.275428903	0.618399589	-0.432684481	-0.045766183	0.076107803	0.638466039
Herpestes_brachyurus	Herpestes_brachyurus	Herpestes_brachyurus	Carnivora	Herpestidae	2_gen	2_gen	2_gen	2_gen	3_t	2_gen	3_t	1396.16	11.17665204	49.67	27.36	72.8	5.12	13.66	16.08	76.71	10.81	62.65	26.53	2.53	11.23	2.55	7.35	63.1	35.78	26.67	76.59	6.02	15.63	77.23	14.74	4.8	70.18	35.2	3.16	13.77	2.83	7.9	0.64778243	0.388804363	0.813819649	-0.339041769	0.087138969	0.157974314	0.836540252
Crocuta_crocuta	Crocuta_crocuta	Crocuta_crocuta	Carnivora	Hyaenidae	2_gen	2_gen	2_gen	2_gen	3_t	2_gen	3_t	63369.98	39.86831277	205.35	87.43	214.12	17.44	52.22	52.87	245.52	33.84	213.57	96.72	10.25	31.36	8.85	19.15	191.26	123.5	64.89	235.59	20.68	47.09	190.19	47.66	15.91	177.69	85.96	9.58	30.45	7.97	20.12	0.711866851	0.341032622	0.730029378	-0.359081376	0.117209011	0.122581454	0.789459019
Paguma_larvata	Paguma_larvata	Paguma_larvata	Carnivora	Viverridae	4_a_glide	2_gen	4_a	4_a	4_a	2_gen	4_a	4300	16.26133332	58.98	39.65	86.69	8.13	16.2	20.9	88.3	12.74	70.12	22.51	3.02	13.63	3.37	9.75	79.11	46.74	31.89	95.87	9.29	17.67	91.63	19.4	6.5	84.64	37.23	3.29	11.76	2.54	8.27	0.559548616	0.38708704	0.726812851	-0.301065606	-0.001641137	0.108990134	0.734804552
Genetta_maculata	Genetta_maculata	Genetta_maculata	Carnivora	Viverridae	4_a_glide	2_gen	4_a	4_a	4_a	2_gen	4_a	1950	12.49332977	52.75	30.85	73.61	5.36	12.51	15.38	76.27	9.58	62.34	19.5	2.09	11.09	2.5	7.46	65.94	33.69	31.68	82.53	6.03	14.3	88.02	15.63	4.71	82.67	33.66	2.52	11.8	2.99	8.42	0.62554426	0.392576965	0.770258614	-0.367513414	0.000579106	0.090278132	0.785675543
Prionailurus_planiceps	Prionailurus_planiceps	Prionailurus_planiceps	Carnivora	Felidae	2_gen	2_gen	2_gen	2_gen	3_t	2_gen	3_t	3533.76	15.23160552	57.15	34.53	87.89	5.97	15.37	17.24	98.52	13.16	80.88	30.08	2.97	13.63	3.39	11.68	71.2	42.57	29.45	93.92	7.34	15.51	104.87	16.86	6.38	97.73	41.78	3.79	14.38	3.6	9.9	0.574270551	0.355450895	0.761193781	-0.406771352	0.003928184	0.053791578	0.81077872
Felis_margarita	Felis_margarita	Felis_margarita	Carnivora	Felidae	2_gen	2_gen	2_gen	2_gen	2_sf	2_gen	2_sf	2823.36	14.13368537	66.57	34.71	96.38	5.94	13.48	16.55	101.89	9.75	88.39	26.75	2.92	16.93	2.62	11.67	69.83	41.37	29.2	101.66	7.19	16.85	103.38	11.1	6.19	99.22	45.51	4.3	18.35	3.55	12.43	0.673023138	0.390199194	0.833731503	-0.376468974	-0.020565527	0.068542579	0.857876143
Panthera_tigris	Panthera_tigris	Panthera_tigris	Carnivora	Felidae	2_gen	2_gen	2_gen	2_gen	3_t	2_gen	3_t	161914.66	54.50404369	240	147	295	25.6	75.46	81.74	320	59.33	250	103.17	13.47	48	15.51	42.32	295	171	128	335	27.73	73.21	281	72.83	25.8	271	108.6	12.74	43.95	12.21	30.86	0.643782518	0.430888611	0.733393292	-0.328188759	0.141288077	0.176005909	0.768721254
Panthera_leo	Panthera_leo	Panthera_leo	Carnivora	Felidae	2_gen	2_gen	2_gen	2_gen	3_t	2_gen	3_t	158623.93	54.13226949	240.55	140.13	300.36	24.9	66.19	74.16	321.91	44.23	280.56	108.22	13.53	52.31	12.08	38.16	279.77	164.94	120.77	330.89	28.07	66.27	292.65	72.93	25.19	276.72	127.32	13.02	46.76	12.26	34.9	0.647749126	0.413074887	0.74418586	-0.337256888	0.087336146	0.136713486	0.774278233
Prionodon_linsang	Prionodon_linsang	Prionodon_linsang	Carnivora	Prionodontidae (Viverridae)	4_a_glide	2_gen	4_a	4_a	4_a	2_gen	4_a	684.83	8.814430525	34.4	22.28	55.12	3.89	9.29	10.44	49.95	5.73	43.09	15.11	1.59	8.91	1.9	6.09	44.1	24.66	19.21	63.33	4.7	10.48	62.91	10.35	4.08	56.71	25.39	2.35	9.76	2.14	7.24	0.591364184	0.402720928	0.79611495	-0.355244658	0.022821455	0.07350624	0.753341234
Raphicerus_campestris	Raphicerus_campestris	Raphicerus_campestris	Artiodactyla	Bovidae	2_gen	2_gen	2_gen	2_gen	3_t	2_gen	3_t	11661.53	22.67697796	79.57	51.25	87.94	7.49	19.57	17.43	113.33	22.31	106.33	116.94	7.93	25.52	6.04	25.06	125.52	67.93	61.22	125	9.64	25.09	166.2	26.35	10.88	159.36	124.61	8.25	25.84	6.07	24.51	0.54516418	0.354108692	0.588601283	-0.48110336	-0.063994352	-0.114287791	0.698759711
Myotis_californicus	Myotis_californicus	Myotis_californicus	Chiroptera	Vespertilionidae	8_fly	8_fly	6_flyglid	8_fly	8_fly	5_fly	8_fly	4.39	1.637400204	7.96	6.46	20.74	1.03	2.51	2.39	33.29	0.91	33.04	32.03	0.41	11.11	0.3	10.18	7.035	4.695	2.34	13.955	0.63	1.29	13.545	1.335	0.5	12.17	2.3	0.32	1.86	0.36	1.53	0.686758228	0.596077678	1.102653912	-0.201317615	0.185518881	0.164243061	1.308158955
Myotis_leibii	Myotis_leibii	Myotis_leibii	Chiroptera	Vespertilionidae	8_fly	8_fly	6_flyglid	8_fly	8_fly	5_fly	8_fly	5.22	1.734696495	7.04	5.5	19.35	0.86	2.34	2.27	30.17	0.75	29.82	27.87	0.39	10.69	0.27	9.95	6.435	4.23	2.205	12.495	0.555	1.215	12.45	1.35	0.47	11.905	2.075	0.28	1.57	0.29	1.4	0.608349158	0.501139188	1.047457468	-0.30472505	0.129992356	0.116802356	1.240351809
Myotis_volans	Myotis_volans	Myotis_volans	Chiroptera	Vespertilionidae	8_fly	8_fly	6_flyglid	8_fly	8_fly	5_fly	8_fly	8.71	2.057497826	9.68	7.27	23.91	1.23	3	3.01	37.16	1.27	36.76	35.8	0.51	11.23	0.32	12.38	8.845	5.805	3.04	16.085	0.815	1.785	17.475	1.845	0.725	14.95	2.175	0.27	2.15	0.34	1.715	0.672535972	0.548195026	1.065240191	-0.223434274	0.16378187	0.165227111	1.25673632
Myotis_evotis	Myotis_evotis	Myotis_evotis	Chiroptera	Vespertilionidae	8_fly	8_fly	6_flyglid	8_fly	8_fly	5_fly	8_fly	6.91	1.904697518	8.09	6.14	22.36	1	2.65	2.56	35.66	1.03	35.35	29.33	0.55	11.26	0.41	10.61	7.27	4.995	2.275	13.51	0.67	1.51	15.48	1.585	0.54	11.715	3.36	0.26	2.3	0.36	1.71	0.628122506	0.508342355	1.069645783	-0.279826016	0.143419858	0.12841395	1.272355323
Myotis_keenii	Myotis_keenii	Myotis_keenii	Chiroptera	Vespertilionidae	8_fly	8_fly	6_flyglid	8_fly	8_fly	5_fly	8_fly	6.51	1.867212142	8.27	6.89	22.86	1.06	2.61	2.65	36.23	1.07	35.66	33.25	0.42	11.62	0.3	10.85	7.55	5.14	2.41	14.045	0.675	1.6	15.735	1.735	0.625	15.26	2.555	0.315	2.295	0.365	1.855	0.646311847	0.567025559	1.087882563	-0.245887798	0.145446844	0.152052211	1.287874671
Myotis_lucifugus	Myotis_lucifugus	Myotis_lucifugus	Chiroptera	Vespertilionidae	8_fly	8_fly	6_flyglid	8_fly	8_fly	5_fly	8_fly	7.8	1.983192483	8.18	6.24	22.06	1.06	2.67	2.59	34.75	1.11	34.23	32.15	0.42	10.6	0.33	9.17	7.885	5.415	2.47	12.73	0.86	1.695	13.96	1.85	0.685	12.22	2.505	0.315	2.145	0.375	1.825	0.615388436	0.497819722	1.046240641	-0.272059002	0.129146394	0.115934897	1.243589941
Myotis_brandtii	Myotis_brandtii	Myotis_brandtii	Chiroptera	Vespertilionidae	8_fly	8_fly	6_flyglid	8_fly	8_fly	5_fly	8_fly	5.3	1.743513401	8.55	6.39	22.51	0.98	2.78	2.71	34.69	1.02	34.29	31.85	0.47	10.47	0.32	9.41	8.435	5.915	2.52	13.1	0.73	1.665	14.125	1.825	0.665	12.33	2.315	0.25	2.255	0.3	1.93	0.690540825	0.564075568	1.110950205	-0.250199214	0.202619506	0.191544001	1.29877901
Myotis_yumanensis	Myotis_yumanensis	Myotis_yumanensis	Chiroptera	Vespertilionidae	8_fly	8_fly	6_flyglid	8_fly	8_fly	5_fly	8_fly	5.15	1.726907503	8.09	6.13	20.75	0.96	2.6	2.48	33.19	0.98	32.75	30.75	0.43	10.82	0.28	9.11	7.64	5.39	2.25	12.395	0.705	1.575	14.105	1.73	0.7	12.235	2.445	0.3	2.185	0.355	2.145	0.670679445	0.550191398	1.079749025	-0.254997843	0.177704272	0.157182604	1.283738176
Myotis_velifer	Myotis_velifer	Myotis_velifer	Chiroptera	Vespertilionidae	8_fly	8_fly	6_flyglid	8_fly	8_fly	5_fly	8_fly	9.82	2.141429737	9.67	6.89	23	1.22	2.88	2.91	39.11	1.15	38.71	36.26	0.65	12.17	0.49	11.31	8.76	6.27	2.49	13.63	0.82	1.91	15.2	1.97	0.89	13.81	2.48	0.39	2.42	0.46	2.2	0.654722645	0.507515393	1.031024007	-0.244343999	0.128688658	0.13318916	1.261583987
Antrozous_pallidus	Antrozous_pallidus	Antrozous_pallidus	Chiroptera	Vespertilionidae	8_fly	8_fly	6_flyglid	8_fly	8_fly	5_fly	8_fly	22.24	2.812191736	13.26	10.47	32.35	1.71	5.06	4.86	53.93	1.41	53.48	48.97	0.69	15.59	0.63	14.35	12.73	8.41	4.32	19.49	1.3	2.58	19.59	2.77	1.19	15.88	3.73	0.61	2.88	0.4	2.51	0.673498596	0.570901754	1.060829357	-0.216048817	0.255105589	0.237591342	1.282785493
Lasiurus_cinereus	Lasiurus_cinereus	Lasiurus_cinereus	Chiroptera	Vespertilionidae	8_fly	8_fly	6_flyglid	8_fly	8_fly	5_fly	8_fly	27.06	3.002220578	15.25	8.56	34.59	1.88	4.22	3.27	51.19	1.97	50.27	58.26	0.82	18.17	0.6	22.3	12.815	8.485	4.33	21.885	1.155	2.13	20.195	2.3	0.96	13.005	3.09	0.455	2.755	0.435	2.17	0.705827246	0.455031167	1.061507965	-0.203284748	0.147869854	0.037105155	1.231742532
Plecotus_auritus	Plecotus_auritus	Plecotus_auritus	Chiroptera	Vespertilionidae	8_fly	8_fly	6_flyglid	8_fly	8_fly	5_fly	8_fly	8.19	2.015709614	10.06	7.56	24.08	1.16	3.03	3.07	40.05	1.18	39.47	36.32	0.51	14.5	0.35	12.67	8.57	5.55	3.02	15.595	0.83	1.73	17.4	1.925	0.635	13.89	2.83	0.38	2.85	0.3	2.38	0.698170013	0.574093828	1.077228515	-0.239969978	0.177014661	0.182710408	1.298174553
Corynorhinus_townsendii	Corynorhinus_townsendii	Corynorhinus_townsendii	Chiroptera	Vespertilionidae	8_fly	8_fly	6_flyglid	8_fly	8_fly	5_fly	8_fly	10.3	2.175767114	10.46	7.64	24.71	1.33	3.35	3.27	42.92	1.32	42.17	37.99	0.43	13.13	0.33	18.61	8	5.22	2.78	17.09	0.83	1.78	19.26	2.05	0.655	12.38	2.48	0.47	1.73	0.32	2.01	0.681919276	0.54548095	1.055260337	-0.213760767	0.187432399	0.176935344	1.295047305
Lasionycteris_noctivagans	Lasionycteris_noctivagans	Lasionycteris_noctivagans	Chiroptera	Vespertilionidae	8_fly	8_fly	6_flyglid	8_fly	8_fly	5_fly	8_fly	11.02	2.225327141	9.2	6.67	26.02	1.14	3.27	2.94	39.21	1.04	38.83	34.57	0.58	15.04	0.47	11.12	8.955	6.085	2.87	14.885	0.89	1.78	14.31	1.9	0.755	12.32	2.54	0.325	2.08	0.425	1.765	0.616393963	0.476731969	1.067913427	-0.290489014	0.167153888	0.120953466	1.246002977
Eptesicus_fuscus	Eptesicus_fuscus	Eptesicus_fuscus	Chiroptera	Vespertilionidae	8_fly	8_fly	6_flyglid	8_fly	8_fly	5_fly	8_fly	17.49	2.595752433	10.6	7.3	28.61	1.34	3.57	3.31	43.56	1.08	43	40.51	0.64	15.2	0.44	13.52	9.445	6.22	3.225	16.79	0.92	2.115	16.555	2.13	0.855	12.77	2.78	0.37	2.42	0.3	2.03	0.611042595	0.44905959	1.042254588	-0.287158471	0.138404946	0.105564724	1.224824601
Pipistrellus_javanicus	Pipistrellus_javanicus	Pipistrellus_javanicus	Chiroptera	Vespertilionidae	8_fly	8_fly	6_flyglid	8_fly	8_fly	5_fly	8_fly	4.92	1.700806999	8.3	6.67	21.19	1.01	2.89	2.69	33.34	0.71	32.68	31.36	0.45	11.38	0.29	8.62	7.99	5.64	2.35	12.71	0.77	1.75	13.63	1.86	0.57	9.25	2.23	0.32	3.15	0.32	1.5	0.688423058	0.5934708	1.095475922	-0.22633366	0.230242809	0.199097246	1.292310561
Tadarida_brasiliensis	Tadarida_brasiliensis	Tadarida_brasiliensis	Chiroptera	Molossidae	8_fly	8_fly	6_flyglid	8_fly	8_fly	5_fly	8_fly	12.61	2.327582208	9.6	6.4	23.79	1.21	3.27	2.84	41.5	0.91	40.9	42.09	0.67	16.26	0.51	15.63	9.01	6.05	2.96	14.37	0.94	1.96	12.43	1.78	0.85	11.65	3.6	0.4	2.68	0.43	1.1	0.615366204	0.439274945	1.009489413	-0.284119659	0.147642724	0.086413311	1.251143068
Macrotus_californicus	Macrotus_californicus	Macrotus_californicus	Chiroptera	Phyllostomidae	8_fly	8_fly	6_flyglid	8_fly	8_fly	5_fly	8_fly	11.83	2.278565837	11.03	9.12	28.5	1.47	3.65	4.14	49.73	1.09	48.64	37.01	0.71	15.43	0.56	17.27	9.21	6.16	3.05	22.32	1.04	2.03	21.99	1.75	0.96	10.83	3.8	0.32	2.57	0.4	1.99	0.684913931	0.602333257	1.097183278	-0.190344247	0.204631283	0.25933876	1.338956878
Desmodus_rotundus	Desmodus_rotundus	Desmodus_rotundus	Chiroptera	Phyllostomidae	8_fly	8_fly	6_flyglid	8_fly	8_fly	5_fly	8_fly	33.16	3.212709868	16.71	11.39	34.14	1.91	4.6	4.61	53.15	1.96	51.22	47.11	0.67	10.22	0.57	15.81	14.19	9.55	4.64	21.84	2.01	3.06	22.19	2.95	1.46	22.01	4.9	0.49	3.59	0.48	2.33	0.716104943	0.549652217	1.026392009	-0.22583814	0.155886324	0.156829418	1.218631762
Pteropus_tonganus	Pteropus_tonganus	Pteropus_tonganus	Chiroptera	Pteropodidae	8_fly	8_fly	6_flyglid	8_fly	8_fly	5_fly	8_fly	561.51	8.249972452	31.61	16.51	98.36	3.97	10.34	12.62	132.69	3.43	131.74	93.05	1.76	68.54	1.5	107	37.79	25.03	12.76	52.41	3.81	8.5	62.6	8.42	3.01	41.43	9.72	1.11	10.57	1.37	10.39	0.583371997	0.301294575	1.076366022	-0.317661992	0.09806804	0.184606857	1.206385696
Pteropus_alecto	Pteropus_alecto	Pteropus_alecto	Chiroptera	Pteropodidae	8_fly	8_fly	6_flyglid	8_fly	8_fly	5_fly	8_fly	610.13	8.481528516	35.75	19.79	103.62	5.63	12.83	15.98	145.02	3.98	142.71	103.81	1.82	79.28	1.51	104	40.24	26.31	13.95	56.29	4.14	10.4	66.73	9.74	2.84	41.47	11.73	1.29	13.39	1.49	13.05	0.62480192	0.367971668	1.086969461	-0.177965732	0.17975253	0.275102648	1.232953774
Pteropus_poliocephalus	Pteropus_poliocephalus	Pteropus_poliocephalus	Chiroptera	Pteropodidae	8_fly	8_fly	6_flyglid	8_fly	8_fly	5_fly	8_fly	702.78	8.890778649	38.45	21.99	111.21	6.27	13.11	15.77	158.76	4.63	157.13	112.89	2.4	87.79	2.08	121.5	42.75	27.525	15.22	61.565	4.37	10.555	73.38	9.83	3.055	53.155	12.115	1.32	13.75	1.78	13.18	0.635956546	0.393285431	1.097204043	-0.151672257	0.168662894	0.248891895	1.251801292
Cynopterus_brachyotis	Cynopterus_brachyotis	Cynopterus_brachyotis	Chiroptera	Pteropodidae	8_fly	8_fly	6_flyglid	8_fly	8_fly	5_fly	8_fly	33.87	3.235477611	16.6	9.07	36.12	2.02	4.88	5.82	62.05	1.79	60.97	41.77	0.79	26.28	0.71	39.5	14.15	9.445	4.705	18.625	1.3	2.95	25.025	3.05	1.005	11.215	3.815	0.47	3.79	0.57	2.77	0.710169689	0.447668888	1.047809343	-0.204587029	0.178481423	0.254984586	1.282803387
Sorex_palustris	Sorex_palustris	Sorex_palustris	Eulipotyphla	Soricidae	2_gen	2_gen	2_gen	2_gen	7_saq	2_gen	7_saq	13.07	2.35554748	7.68	1.89	8.24	0.7	2.17	2.88	11.71	1.91	8.73	3.98	0.23	2.45	0.33	1.53	13.88	6.18	7.15	8.21	0.85	2.55	16.53	2.17	0.73	16.51	7.65	0.5	3.21	0.35	1.84	0.513269358	-0.095630058	0.543835349	-0.526993823	-0.035632129	0.087300625	0.696465033
Sorex_vagrans	Sorex_vagrans	Sorex_vagrans	Eulipotyphla	Soricidae	2_gen	2_gen	2_gen	2_gen	3_t	2_gen	3_t	5.99	1.81611052	6.38	1.61	6.35	0.67	1.68	2.31	8.79	1.58	6.58	2.27	0.14	1.39	0.24	0.76	10.32	5.3	5.28	7.45	0.69	1.62	11.99	1.53	0.46	11.65	5.78	0.62	2.22	0.38	1.48	0.545678405	-0.052316398	0.543631451	-0.433067471	-0.033832992	0.104469706	0.684846601
Sorex_trowbridgii	Sorex_trowbridgii	Sorex_trowbridgii	Eulipotyphla	Soricidae	2_gen	2_gen	2_gen	2_gen	1_f	2_gen	2_sf	5.02	1.712252881	6.43	1.54	6.69	0.57	1.65	2.16	9.79	1.08	7.55	2.37	0.16	1.46	0.18	0.84	9.81	4.67	4.62	7.04	0.64	1.58	13.42	1.55	0.49	13.64	5.25	0.34	2.1	0.25	1.32	0.574643067	-0.046047185	0.591858212	-0.47769305	-0.016083962	0.100885845	0.757214786
Echinosorex_gymnura	Echinosorex_gymnura	Echinosorex_gymnura	Eulipotyphla	Erinaceidae	2_gen	2_gen	2_gen	2_gen	3_t	2_gen	3_t	756.53	9.111895244	46.44	20.9	52.63	3.99	11.5	13.58	56.39	10.68	42.49	19.34	2.03	9.18	2.03	4.34	77	43.85	28.2	57.97	6.33	12.17	67.81	11.91	4.71	67.38	21.02	2.24	10.35	1.89	7.55	0.707283493	0.360537568	0.761624652	-0.358635822	0.101089122	0.173291052	0.791593376
Atelerix_albiventris	Atelerix_albiventris	Atelerix_albiventris	Eulipotyphla	Erinaceidae	2_gen	2_gen	2_gen	2_gen	3_t	2_gen	3_t	293.44	6.645175237	29	22.29	32.66	3.67	8.85	7.46	42.1	5.95	33.76	8.21	1	2.38	1.22	1.96	38.96	23.88	16.45	34.12	4.63	7.19	38.89	6.56	2.55	37.56	9.67	1.23	2.82	1.06	2.01	0.63989156	0.52560363	0.691509742	-0.257840374	0.124436833	0.050232389	0.801775658
Scapanus_townsendii	Scapanus_townsendii	Scapanus_townsendii	Eulipotyphla	Talpidae	2_gen	2_gen	2_gen	2_gen	1_f	1_f	1_f	141.7	5.213426839	28.1	6.26	18.42	5.65	13.62	12.92	20.81	8.34	15.2	3.14	2.73	2.12	3.02	3.02	31.26	16.48	12.8	19.93	2.23	4.79	24.48	6.12	1.75	24.53	5.41	1.25	2.7	1.16	2.27	0.731583036	0.07945105	0.548166342	0.034925164	0.417053824	0.39413923	0.601148797
Scapanus_orarius	Scapanus_orarius	Scapanus_orarius	Eulipotyphla	Talpidae	2_gen	2_gen	2_gen	2_gen	1_f	1_f	1_f	62.13	3.960655947	20.16	4.27	13.36	4.15	9.6	9.25	16.72	5.69	10.93	2.95	2.38	2.78	2.3	2.29	22.93	12.33	10.03	14.22	1.52	3.59	17.96	3.62	1.39	16.7	4.71	1.04	2.43	0.99	1.44	0.70672341	0.032660757	0.52803934	0.020280979	0.384504115	0.368374615	0.625469155
Solenodon_paradoxus	Solenodon_paradoxus	Solenodon_paradoxus	Eulipotyphla	Solenodontidae	2_gen	2_gen	2_gen	2_gen	2_sf	2_gen	2_sf	899.99	9.654858087	40.83	21.97	48.59	6.28	11.9	18.43	53.28	11.93	39.45	18.97	2.19	10.13	2.5	7.11	64.48	39.42	22.73	47.49	5.49	13.13	64.65	12	3.68	60.2	20.54	2.36	9.76	1.78	5.74	0.626233485	0.357084162	0.701801004	-0.186786251	0.090801067	0.280779441	0.741818322
Hemicentetes_semispinosus	Hemicentetes_semispinosus	Hemicentetes_semispinosus	Afrosoricida	Tenrecidae	2_gen	2_gen	2_gen	2_gen	2_sf	2_gen	2_sf	134	5.117229947	17.75	7.92	18.95	2.17	5.52	7.46	22.31	4.65	16.96	7.54	0.9	3.74	1	2.75	19	12.71	5.77	19.17	1.83	5.16	22.31	4.47	1.16	20.32	7.41	0.89	3.9	0.98	3.1	0.540163425	0.189690249	0.568574282	-0.372575199	0.032904145	0.163703895	0.639464637
Echinops_telfairi	Echinops_telfairi	Echinops_telfairi	Afrosoricida	Tenrecidae	4_a_glide	2_gen	4_a	4_a	4_a	2_gen	4_a	152.25	5.339727574	17.28	8.22	19.54	1.61	4.43	5.52	21.69	3.77	16.39	6.54	0.65	3.51	0.65	2.12	20.82	12.98	5.87	21.87	2.08	4.35	20.94	4.09	1.17	19.05	6.77	0.63	3.23	0.65	2.2	0.510024638	0.187352717	0.563405459	-0.520693224	-0.081115374	0.014419977	0.608740452
Microgale_talazaci	Microgale_talazaci	Microgale_talazaci	Afrosoricida	Tenrecidae	2_gen	2_gen	2_gen	2_gen	3_t	2_gen	3_t	43.07	3.505298098	13.5	6.81	17.53	1.26	3.5	4.32	20.29	2.82	16.58	6.3	0.61	3.51	0.54	2.01	20.41	11.96	7.92	18.22	1.41	3.59	20.04	3.37	1.36	18.92	9.61	0.63	3.83	0.51	2.43	0.585608811	0.288422155	0.699056959	-0.444354412	-0.000656913	0.09075879	0.76255709
Petrodromus_tetradactylus	Petrodromus_tetradactylus	Petrodromus_tetradactylus	Macroscelidea	Macroscelididae	2_gen	2_gen	2_gen	2_gen	3_t	2_gen	3_t	201	5.857766003	25.86	14.51	28.88	1.87	5.85	5.01	27.37	4.3	35.35	9.4	0.88	3.37	0.8	2.42	38.66	23.99	14.44	38.82	3.14	6.72	54.44	7.33	2.16	51.66	24.5	0.88	6.26	1.09	3.76	0.644896501	0.393935393	0.69286517	-0.495890413	-0.000576153	-0.067894293	0.669542778
Elephantulus_rufescens	Elephantulus_rufescens	Elephantulus_rufescens	Macroscelidea	Macroscelididae	2_gen	2_gen	2_gen	2_gen	3_t	2_gen	3_t	52.78	3.75108117	16.22	9.18	19.85	1.54	3.76	3.49	16.09	3.67	21.39	5.28	0.33	2.66	0.58	1.82	27.06	17.48	9.69	25.87	2.17	4.35	36.28	4.84	1.48	35.18	15.55	0.86	3.67	0.61	2.66	0.635894388	0.388686219	0.723604049	-0.386635741	0.001031383	-0.031331035	0.632399582
Dendrohyrax_arboreus	Dendrohyrax_arboreus	Dendrohyrax_arboreus	Hyracoidea	Procaviidae	4_a_glide	2_gen	4_a	4_a	4_a	2_gen	4_a	2981.11	14.39216073	48.1	28	60.9	5.17	12.91	13.23	57.88	10.5	43	14.22	2.78	6.4	2.77	5.74	76.39	50.58	23.46	64.28	7.33	13.43	69.11	12.93	4.57	63.88	17.11	2.6	7.84	2.45	6.56	0.524019076	0.289032031	0.626491292	-0.444635457	-0.047199758	-0.036566156	0.604402522
Dasypus_novemcinctus	Dasypus_novemcinctus	Dasypus_novemcinctus	Cingulata	Dasypodidae	2_gen	2_gen	2_gen	2_gen	1_f	2_gen	2_sf	3949.01	15.80627054	58.88	44.61	61.15	6.58	14.94	20.07	69.49	25.59	42.86	19.85	5.46	7.58	5.69	8.91	117.26	69.87	46.51	91.89	10.59	20.59	71.24	20.23	6.71	62.09	23.82	6.03	4.43	8.06	7.4	0.57113839	0.450602812	0.58756705	-0.380603518	-0.024478814	0.103717961	0.643092901
Euphractus_sexcinctus	Euphractus_sexcinctus	Euphractus_sexcinctus	Cingulata	Dasypodidae	2_gen	2_gen	2_gen	2_gen	1_f	2_gen	2_sf	4731.16	16.78762316	50.38	38.56	60.85	8.48	18.39	23.11	62.3	23.65	38.22	14.78	3.58	5.56	5.44	7.97	97.03	54.69	42.44	69.06	9.21	16.22	55.31	15.62	4.11	47.7	20.88	3.48	7.68	3.78	5.33	0.477268951	0.361147813	0.559271371	-0.29659336	0.039592517	0.138810734	0.569498835
Wallabia_bicolor	Wallabia_bicolor	Wallabia_bicolor	Diprotodontia	Macropodidae	2_gen	2_gen	2_gen	2_gen	6_sal	4_sal	6_sal	14999.95	24.66209334	87.23	47.26	99.57	10.98	22.11	29.52	138.03	16.31	129.72	21.17	5.09	12.56	5.77	7.66	202	111.37	95.81	173	16.53	35.23	260	42.47	13.48	257	99.23	10.46	33.1	9.7	20.4	0.548635935	0.28246378	0.60609857	-0.351427597	-0.047441195	0.078086416	0.747943551
Macropus_irma	Macropus_irma	Macropus_irma	Diprotodontia	Macropodidae	2_gen	2_gen	2_gen	2_gen	6_sal	4_sal	6_sal	8000	20	47.65	29.46	55.91	6.22	12.77	18.48	102.57	10.62	88.61	13.18	2.5	6.91	3.18	4.78	147.49	77.74	68.83	134.4	13.35	30.26	225	12	28.46	222	90.39	10.5	26.94	8.34	18.23	0.377032909	0.168202747	0.446459497	-0.507239611	-0.194839098	-0.034328029	0.70999036
Macropus_parryi	Macropus_parryi	Macropus_parryi	Diprotodontia	Macropodidae	2_gen	2_gen	2_gen	2_gen	6_sal	4_sal	6_sal	12629.83	23.28801658	72.4	45.78	103	9.45	20.6	27.06	150.73	14.6	129.4	21.57	4.5	11.55	4.63	8.6	190	98.84	87.5	172	15.3	35.44	270	35.12	16.22	264	107	12.21	33.4	9.5	21.44	0.492606065	0.293543287	0.645704723	-0.391700693	-0.053265281	0.065195291	0.811067198
Macropus_eugenii	Macropus_eugenii	Macropus_eugenii	Diprotodontia	Macropodidae	2_gen	2_gen	2_gen	2_gen	6_sal	4_sal	6_sal	5278.48	17.41150426	46.03	23.23	52.32	5	11.92	16.02	86.65	9.91	73.4	13.25	2.03	9.12	2.86	3.22	122.16	65.12	51.56	115.56	9.8	24.9	174	23.78	9.6	166	67.3	7.13	22.73	5.87	13.4	0.422204681	0.125212916	0.477831442	-0.541866289	-0.164560038	-0.036173782	0.696932274
Macropus_antilopinus	Macropus_antilopinus	Macropus_antilopinus	Diprotodontia	Macropodidae	2_gen	2_gen	2_gen	2_gen	6_sal	4_sal	6_sal	27250.1	30.09234508	135	82.73	136.7	17.25	35.3	48.62	212	28.8	176	25.3	8.07	17.56	9.05	10.83	285	140	145	222	20.14	47.64	355	47.15	20.36	351	128.6	15.5	41.36	11.28	24.06	0.651877735	0.439206991	0.657312481	-0.241666934	0.069318672	0.208358921	0.847879827
Macropus_robustus	Macropus_robustus	Macropus_robustus	Diprotodontia	Macropodidae	2_gen	2_gen	2_gen	2_gen	6_sal	4_sal	6_sal	25978.92	29.61695218	86.28	52.45	103.15	12.2	23.47	34.33	149.58	18.05	132.62	19.5	5.65	15.56	6.32	10.89	231.37	120.85	109	197.76	19.51	44.26	325.05	43.2	19.25	315.07	110.87	12.76	37.2	10.28	22.96	0.464369772	0.248205128	0.541928868	-0.385180534	-0.101027275	0.064133439	0.703333165
Macropus_giganteus	Macropus_giganteus	Macropus_giganteus	Diprotodontia	Macropodidae	2_gen	2_gen	2_gen	2_gen	6_sal	4_sal	6_sal	33409.89	32.20759887	83.9	46.28	108.62	9.12	22.13	28.91	200	16.31	180	26.87	4.42	15.85	5.34	9.24	238	123	106	195	18.07	45.12	395	56.6	20.41	376	162	18.96	44.72	15.79	31.3	0.415803612	0.157435002	0.52795145	-0.54796351	-0.162976935	-0.046910257	0.793071647
Petrogale_inornata	Petrogale_inornata	Petrogale_inornata	Diprotodontia	Macropodidae	2_gen	2_gen	2_gen	2_gen	6_sal	4_sal	6_sal	4555.52	16.57725632	39.62	22.77	51.3	5.24	10.68	15.38	70.52	8.9	57.54	11.98	2.31	10.24	2.7	4.18	101.81	58.37	42.55	106.7	8.35	20.94	134.6	20.12	7.64	131.12	46.6	7.07	22.15	5.32	14.33	0.378401819	0.137850378	0.490604713	-0.500181366	-0.1909414	-0.032556317	0.628799651
Petrogale_penicillata	Petrogale_penicillata	Petrogale_penicillata	Diprotodontia	Macropodidae	2_gen	2_gen	2_gen	2_gen	6_sal	4_sal	6_sal	6931.6	19.06680087	56.02	40.62	73.73	6.4	15.84	20.36	101.68	12.13	86.78	15.27	3.03	10.8	3.37	9.66	145.74	82.42	61.03	137.3	12.32	27.88	196	27.94	11.4	193	66.1	8.08	28.56	8.1	18.57	0.468065273	0.328462088	0.587366403	-0.474097857	-0.080522654	0.028499943	0.726957707
Dendrolagus_matschiei	Dendrolagus_matschiei	Dendrolagus_matschiei	Diprotodontia	Macropodidae	4_a_glide	2_gen	4_a	4_a	4_a	2_gen	4_a	8293.4	20.24157044	86.7	43.2	110.18	11.57	23.57	35.08	129.8	15.25	110.8	23.82	4.55	15.56	5.4	11.73	138.9	82.09	56.7	133.17	13.45	32.05	137.84	31.2	8.4	129.99	37.95	7.75	17.48	7.72	14.85	0.631774893	0.329239543	0.735858564	-0.242910845	0.066115378	0.238815381	0.807030488
Aepyprymnus_rufescens	Aepyprymnus_rufescens	Aepyprymnus_rufescens	Diprotodontia	Potoroidae	2_gen	2_gen	2_gen	2_gen	6_sal	4_sal	6_sal	2810.31	14.11187571	39.73	18.64	39.73	4.47	9.7	14.54	54.33	10.08	42.01	10.19	2.17	4.63	2.96	3.26	100.03	50.82	46.15	103.21	8.97	21.31	131.88	19.26	7.96	124.59	62.2	6.26	27.93	5.38	14.81	0.449533822	0.120861165	0.449533822	-0.49927722	-0.162813009	0.012979664	0.585454962
Potorous_tridactylus	Potorous_tridactylus	Potorous_tridactylus	Diprotodontia	Potoroidae	2_gen	2_gen	2_gen	2_gen	6_sal	2_gen	3_t	1054.67	10.17900976	36.08	16.99	35.26	3.04	8.26	10.2	54.13	8.53	43.66	11.62	1.99	4.73	2.57	2.53	67.4	36.97	29.18	72.05	6.3	13.11	83.05	13.51	5.68	81.81	25.99	0.52	8.84	0.75	2	0.549560998	0.222487848	0.539576777	-0.524831947	-0.090725484	0.000894641	0.725732496
Petauroides_volans	Petauroides_volans	Petauroides_volans	Diprotodontia	Pseudocheiridae	4_a_glide	5_g	6_flyglid	5_g	5_g	3_g	5_g	1257.17	10.79273059	44.264	14.563	72.831	4.083	9.572	14.425	74.942	9.9	62.107	9.425	2.009	12.715	2.106	6.461	67.656	45.515	22.075	95.043	4.592	12.339	93.55	10.426	4.498	92.027	12.103	1.266	9.574	1.562	8.026	0.612919321	0.130119513	0.829184937	-0.422151956	-0.052128646	0.125984486	0.841593943
Hemibelideus_lemuroides	Hemibelideus_lemuroides	Hemibelideus_lemuroides	Diprotodontia	Pseudocheiridae	4_a_glide	2_gen	4_a	4_a	4_a	2_gen	4_a	993.59	9.978587517	40.739	15	52.869	3.933	9.145	14.807	60.111	9.063	53.817	10.196	1.864	10.472	1.7	5.887	64.801	42.027	22.602	70.979	4.763	11.549	66.904	8.895	3.944	67.614	11.776	1.249	9.675	1.5	5.527	0.610941294	0.177022188	0.724132025	-0.404345124	-0.037885361	0.171398006	0.779884882
Pseudocheirus_peregrinus	Pseudocheirus_peregrinus	Pseudocheirus_peregrinus	Diprotodontia	Pseudocheiridae	4_a_glide	2_gen	4_a	4_a	4_a	2_gen	4_a	895.22	9.637770758	34.29	20.55	46.47	4.36	10.55	14.71	54.6	6.69	46.56	8.79	1.92	8.24	1.8	3.96	66.92	42.45	22.54	59.06	4.72	12.34	59.61	11.44	3.02	59.15	9.66	1.36	7.73	1.78	4.15	0.551190893	0.328835234	0.68319608	-0.344490103	0.039275868	0.183636081	0.753216051
Petaurus_breviceps	Petaurus_breviceps	Petaurus_breviceps	Diprotodontia	Petauridae	4_a_glide	5_g	6_flyglid	5_g	5_g	3_g	5_g	120.76	4.942815138	19.71	8.64	31.95	2.26	6.11	8.11	40.72	3.45	35.74	5.95	1.05	6.12	1.12	3.52	27.14	17.29	10.47	37.81	2.49	6.21	41.16	6.77	1.86	40.26	6.058	0.627	4.511	0.852	2.565	0.600712256	0.242539374	0.810496494	-0.339865929	0.092066842	0.215046486	0.915833401
Petaurus_norfolcensis	Petaurus_norfolcensis	Petaurus_norfolcensis	Diprotodontia	Petauridae	4_a_glide	5_g	6_flyglid	5_g	5_g	3_g	5_g	230	6.126925675	25.502	11.865	38.08	2.937	6.555	8.61	50.735	3.45	45.901	7.158	1.149	7.541	1.111	4.41	32.876	21.441	11.326	47.123	2.949	6.939	53.593	6.205	2.66	52.811	8.25	0.93	6.5	0.925	4.3	0.619331629	0.287025131	0.793454328	-0.319338665	0.029330084	0.147760539	0.918065053
Acrobates_pygmaeus	Acrobates_pygmaeus	Acrobates_pygmaeus	Diprotodontia	Acrobatidae	4_a_glide	5_g	6_flyglid	5_g	5_g	3_g	5_g	13.84	2.400925569	9.542	3.684	13.2	0.968	2.41	3.33	15.95	2.04	14.55	2.793	0.375	2.664	0.38	1.6	12.494	8.129	4.36	14.567	0.94	2.233	19.231	2.29	0.67	19.078	3.09	0.33	1.85	0.359	0.9953	0.599260716	0.185940925	0.740195234	-0.394503339	0.001638346	0.142065537	0.822381991
Phalanger_orientalis	Phalanger_orientalis	Phalanger_orientalis	Diprotodontia	Phalangeridae	4_a_glide	2_gen	4_a	4_a	4_a	2_gen	4_a	2487.5	13.54943013	35.241	13.99	46.222	4.254	10.709	16.68	55.948	7.701	46.225	10.964	2.089	10.331	2.4	5.496	66.282	44.853	21.566	64.658	5.703	14.956	57.001	12.647	3.647	55.705	10.583	1.49	8.317	1.823	5.097	0.415127194	0.013896685	0.532927703	-0.503123544	-0.102172111	0.090275016	0.615863536
Phalanger_gymnotis	Phalanger_gymnotis	Phalanger_gymnotis	Diprotodontia	Phalangeridae	4_a_glide	2_gen	4_a	4_a	4_a	2_gen	4_a	2597.89	13.74696793	61.536	27.951	65.005	6.355	16.256	22.939	79.165	13.411	65.625	14.326	2.539	12.52	3.175	8.237	94.59	59.201	35.779	91.08	8.706	20.033	77.24	17.383	5.652	78.706	13.657	1.682	13.035	3.187	7.762	0.650922343	0.308190431	0.674739843	-0.335091365	0.072806771	0.222367562	0.760326297
Spilocuscus_maculatus	Spilocuscus_maculatus	Spilocuscus_maculatus	Diprotodontia	Phalangeridae	4_a_glide	2_gen	4_a	4_a	4_a	2_gen	4_a	4060.46	15.95358947	62.181	35.614	82.998	7.567	16.747	26.815	98.235	13.984	84.814	18.386	2.992	16.598	3.375	9.403	94.978	59.638	35.343	100.497	9.449	22.59	85.773	19.382	5.595	87.53	18.239	1.749	14.317	2.294	7.369	0.59079929	0.348762342	0.716209215	-0.323934678	0.021078608	0.225519389	0.789407837
Trichosurus_vulpecula	Trichosurus_vulpecula	Trichosurus_vulpecula	Diprotodontia	Phalangeridae	4_a_glide	2_gen	4_a	4_a	4_a	2_gen	4_a	2685.39	13.89960491	53.93	28.9	76.44	7.84	16.94	22.14	95.59	11.3	80.42	18.88	2.89	15.18	3.27	9.94	98.13	58.85	39.33	101.11	7.81	19.2	99.36	16.96	4.91	96.78	16.76	2.23	12.11	2.82	8.99	0.588827965	0.317895387	0.740318223	-0.248686393	0.08591095	0.202175161	0.837410006
Phascolarctos_cinereus	Phascolarctos_cinereus	Phascolarctos_cinereus	Diprotodontia	Phascolarctidae	4_a_glide	2_gen	4_a	4_a	4_a	2_gen	4_a	6528.74	18.69002108	73.4	35.51	103.39	9.88	22.83	32.57	137.93	13.87	119.51	22.53	3.66	15.41	4.3	9.77	106.9	68.93	31.68	127.63	9.67	23.42	106.42	20.61	5.98	103.56	23.12	2.55	12.23	3.09	9	0.594086269	0.278740881	0.742868744	-0.276852847	0.08689612	0.241207967	0.868048945
Dasyurus_maculatus	Dasyurus_maculatus	Dasyurus_maculatus	Dasyuromorphia	Dasyuridae	4_a_glide	2_gen	4_a	4_a	4_a	2_gen	4_a	3284.15	14.86418134	58.21	26.153	66.109	5.24	12.822	16.157	76.167	9.495	60.221	14.51	2.102	8.499	2.599	6.854	77.496	44.838	32.659	79.793	6.567	15.488	80.081	12.743	4.352	76.263	22.003	2.739	10.507	2.252	7.463	0.592856604	0.245380519	0.648119593	-0.452809708	-0.064185222	0.03621973	0.709625855
Dasyurus_viverrinus	Dasyurus_viverrinus	Dasyurus_viverrinus	Dasyuromorphia	Dasyuridae	2_gen	2_gen	2_gen	2_gen	3_t	2_gen	3_t	1101.49	10.32745995	50.843	23.268	57.925	4.617	11.439	12.888	66.829	6.47	56.818	14.392	1.651	6.564	1.699	4.978	63.196	37.685	25.365	69.074	4.569	12.549	78.795	11.041	4.118	76.342	28.92	1.996	8.784	1.555	6.139	0.692237649	0.352765536	0.748872523	-0.349633645	0.04439454	0.096192008	0.810971443
Sarcophilus_harrisii	Sarcophilus_harrisii	Sarcophilus_harrisii	Dasyuromorphia	Dasyuridae	2_gen	2_gen	2_gen	2_gen	3_t	2_gen	3_t	8202.25	20.16714097	70.35	30.21	88.82	6.27	21.32	23.01	102.49	13.14	85.66	24.69	2.43	10.22	2.43	6.73	94.66	57.55	39.1	92.97	7.34	18.81	90.88	18.01	5.01	86.08	28.241	2.653	11.62	2.209	6.725	0.542619768	0.175506391	0.643866435	-0.507376793	0.024142866	0.057272285	0.706037159
Dasyuroides_byrnei	Dasyuroides_byrnei	Dasyuroides_byrnei	Dasyuromorphia	Dasyuridae	2_gen	2_gen	2_gen	2_gen	2_sf	2_gen	2_sf	109.47	4.783712154	25.195	10.25	27.803	1.822	5.304	5.963	38.72	4.25	33.639	6.055	0.816	3.904	0.88	2.075	31.953	17.972	13.98	33.787	2.437	6.011	43.165	5.835	2.137	42.275	17.773	1.241	5.574	0.82	2.977	0.721549323	0.330958826	0.76432662	-0.419216667	0.044838476	0.09569977	0.908170309
Antechinus_stuartii	Antechinus_stuartii	Antechinus_stuartii	Dasyuromorphia	Dasyuridae	4_a_glide	2_gen	4_a	4_a	4_a	2_gen	4_a	29.01	3.072669925	14.605	6.139	15.143	1.078	2.788	3.15	17.846	1.868	14.113	3.013	0.365	1.825	0.391	0.943	18.944	12.317	6.689	18.888	1.369	2.598	21.397	2.407	0.833	20.827	8.084	0.55	2.427	0.365	2.2	0.676985652	0.300581724	0.692696013	-0.454897149	-0.04222314	0.010794644	0.764024979
Myrmecobius_fasciatus	Myrmecobius_fasciatus	Myrmecobius_fasciatus	Dasyuromorphia	Myrmecobiidae	2_gen	2_gen	2_gen	2_gen	2_sf	2_gen	2_sf	511.44	7.997082269	27	13.42	33.16	3.19	7.59	10.51	38.42	5.43	31.37	11.39	1.74	3.4	2.49	3.6	41.23	21.7	17.85	43.7	3.75	9.28	48.43	8.86	3.01	45.1	19.6	2.284	7.429	1.853	4.072	0.5284322	0.224820952	0.617682958	-0.399140881	-0.022689788	0.118671152	0.681625797
Thylacinus_cynocephalus	Thylacinus_cynocephalus	Thylacinus_cynocephalus	Dasyuromorphia	Thylacinidae	2_gen	2_gen	2_gen	2_gen	3_t	2_gen	3_t	29999.99	31.07232161	132	62.4	155	11.45	30.8	31.75	184	33	147.4	39.84	4.43	18.1	6.45	9.37	159	86.79	68.18	185	13.6	30.6	181	29.48	8.48	175	57.84	4.74	20.71	5.25	12.24	0.628200228	0.302810886	0.697957995	-0.433568217	-0.003822987	0.009370026	0.77244412
Isoodon_macrourus	Isoodon_macrourus	Isoodon_macrourus	Peramelemorphia	Peramelidae	2_gen	2_gen	2_gen	2_gen	3_t	2_gen	3_t	1505.77	11.46180143	54.42	28.21	55.14	4.58	12.88	15.23	62.53	14.99	46.12	14.86	3.02	5.25	4.32	4.08	93.21	50.24	41.57	83.11	7.36	15.72	83.56	15.62	6.15	75.4	26.31	5.03	13.66	4.16	5.97	0.676505657	0.391150206	0.682213882	-0.398387402	0.050662983	0.123447023	0.736835549
Isoodon_obesulus	Isoodon_obesulus	Isoodon_obesulus	Peramelemorphia	Peramelidae	2_gen	2_gen	2_gen	2_gen	3_t	2_gen	3_t	824.76	9.377977721	38.922	20.796	36.662	2.709	7.644	8.962	40.209	7.835	31.335	11.131	2.078	4.666	1.983	2.74	54.446	31.463	23.127	53.699	4.841	9.697	51.748	10.256	3.831	49.313	13.354	0.7	6.139	1.1	1.302	0.618085952	0.345870612	0.592106956	-0.539300192	-0.088788518	-0.019704257	0.632214076
Perameles_gunnii	Perameles_gunnii	Perameles_gunnii	Peramelemorphia	Peramelidae	2_gen	2_gen	2_gen	2_gen	3_t	2_gen	3_t	903.46	9.667250592	51.218	23.009	45.98	3.398	9.442	10.104	55.1	8.16	43.044	16.088	2.677	6.034	2.186	4.875	69.36	37.8	31.1	64.186	6.15	13.849	71.446	13.793	5.238	68.618	21.408	0.819	6.522	0.987	1.608	0.724119639	0.376594768	0.677265991	-0.454079602	-0.01023898	0.019190361	0.755848622
Perameles_nasuta	Perameles_nasuta	Perameles_nasuta	Peramelemorphia	Peramelidae	2_gen	2_gen	2_gen	2_gen	3_t	2_gen	3_t	720.26	8.96388822	39.01	19.77	41.61	3.65	9.01	10.99	49.51	10.63	37.92	13.62	2.57	4.83	2.24	4.8	63.36	35.44	27.61	61.96	5.89	11.87	62.97	11.68	4.36	57.32	19.53	3.28	9.76	2.93	9.17	0.638679518	0.343510237	0.666701284	-0.390203568	0.002228359	0.08850126	0.742196494
Echymipera_kalubu	Echymipera_kalubu	Echymipera_kalubu	Peramelemorphia	Peramelidae	2_gen	2_gen	2_gen	2_gen	2_sf	2_gen	2_sf	825.16	9.37949355	32.17	14.22	31.83	3.64	8.58	10.24	35.76	6.71	26.26	10.3	3.05	5.1	2.85	3.71	48.05	27.96	22.06	45.31	5.02	11.25	42.23	10.21	4.88	39.09	14.28	3.43	7.7	3.34	4.19	0.535271672	0.180720207	0.53065725	-0.411078005	-0.038692101	0.038120568	0.581218121
Notoryctes_typhlops	Notoryctes_typhlops	Notoryctes_typhlops	Notoryctemorphia	Notoryctidae	2_gen	2_gen	2_gen	2_gen	1_f	1_f	1_f	55	3.802952461	18.2	10.7	13.85	2.65	4.54	8.75	15.39	7.4	8.86	1.9	2.5	1.9	2	1.9	21.98	13.94	8.22	14.56	2.52	4.71	14.01	3.48	1.94	13.82	3.77	0.96	1.14	1.26	2.26	0.679950491	0.449262881	0.561328877	-0.156875023	0.076934956	0.361887157	0.607117723
Dromiciops_gliroides	Dromiciops_gliroides	Dromiciops_gliroides	Microbiotheria	Microbiotheriidae	4_a_glide	2_gen	4_a	4_a	4_a	2_gen	4_a	25	2.924017738	11.79	4.89	14.96	1.14	3.01	4.21	19.99	1.95	17.87	3.22	0.36	3.12	0.46	1.86	16.94	11.2	5.01	19.02	1.37	3.09	23.3	2.68	1.08	23.84	4.71	0.55	3.51	0.51	1.96	0.605533802	0.223328856	0.708951591	-0.409075152	0.012586493	0.158302093	0.834832791
Gracilinanus_microtarsus	Gracilinanus_microtarsus	Gracilinanus_microtarsus	Didelphimorphia	Didelphidae	4_a_glide	2_gen	4_a	4_a	4_a	2_gen	4_a	29.3	3.082874698	10	5.14	13.85	1.26	2.56	3.83	17.49	1.62	15.25	5.49	0.67	3.47	0.57	2.08	16.24	11.47	6.14	16.44	1.14	2.64	21.45	2.55	0.75	20.22	4.12	0.51	3.74	0.48	2.65	0.511044127	0.222007246	0.6524939	-0.388585328	-0.080715908	0.094242901	0.753833936
Gracilinanus_agilis	Gracilinanus_agilis	Gracilinanus_agilis	Didelphimorphia	Didelphidae	4_a_glide	2_gen	4_a	4_a	4_a	2_gen	4_a	22.03	2.803312406	12.97	6.948	15.758	1.563	3.64	4.947	19.914	1.84	17.074	3.556	0.523	2.939	0.46	1.43	18.689	12.681	5.879	18.384	1.374	3.16	23.288	2.8	1.105	24.127	4.494	0.603	3.286	0.576	2.46	0.665268477	0.394188311	0.749829597	-0.253712521	0.113429885	0.246670411	0.851487004
Gracilinanus_marica	Gracilinanus_marica	Gracilinanus_marica	Didelphimorphia	Didelphidae	4_a_glide	2_gen	4_a	4_a	4_a	2_gen	4_a	23.8	2.876464282	10.323	4.38	12.87	1.198	2.566	3.762	18.1	1.439	15.983	3.349	0.488	2.873	0.461	1.77	14.857	10.177	4.717	16.001	1.281	2.857	20.742	2.339	1.019	20.983	4.124	0.669	3.494	0.432	2.098	0.554946942	0.182615125	0.650719561	-0.380402168	-0.049602334	0.116559806	0.798819589
Thylamys_elegans	Thylamys_elegans	Thylamys_elegans	Didelphimorphia	Didelphidae	4_a_glide	2_gen	4_a	4_a	4_a	2_gen	4_a	28.9	3.06878136	12.776	5.3	15.687	1.368	3.13	3.997	20.529	2.014	17.46	3.845	0.477	2.808	0.482	1.575	17.383	11.928	5.439	17.913	1.294	3.136	23.589	2.768	0.825	22.416	4.757	0.564	3.048	0.588	1.88	0.619428956	0.237309922	0.708573949	-0.35087985	0.00857839	0.114768201	0.825401847
Marmosops_bishopi	Marmosops_bishopi	Marmosops_bishopi	Didelphimorphia	Didelphidae	4_a_glide	2_gen	4_a	4_a	4_a	2_gen	4_a	19.5	2.691606306	14.629	6.884	16.571	1.374	3.233	3.82	19.186	2.166	16.586	4.235	0.415	2.769	0.39	1.633	17.86	11.908	5.991	20.999	1.331	3.189	24.138	2.846	0.858	23.784	5.792	0.594	3.568	0.52	1.995	0.735203103	0.407829325	0.78933718	-0.292024804	0.079594167	0.152051826	0.852972903
Marmosops_noctivagus	Marmosops_noctivagus	Marmosops_noctivagus	Didelphimorphia	Didelphidae	4_a_glide	2_gen	4_a	4_a	4_a	2_gen	4_a	39.77	3.413384382	15.914	6.759	18.626	1.656	3.44	5.541	25.702	2.512	22.025	4.677	0.628	3.539	0.8	1.759	22.77	14.711	7.978	22.853	1.717	3.964	29.725	3.853	1.098	29.757	5.67	0.806	4.477	0.677	2.27	0.668594157	0.296697249	0.736934402	-0.314124865	0.003373246	0.210402953	0.876781722
Didelphis_virginiana	Didelphis_virginiana	Didelphis_virginiana	Didelphimorphia	Didelphidae	2_gen	2_gen	2_gen	2_gen	3_t	2_gen	3_t	2442.08	13.46645536	71.656	35.622	71.178	6.516	14.983	21.967	86.887	11.617	74.45	16.317	2.319	10.786	2.588	4.766	98.977	64.941	34.044	85.828	7.299	15.467	90.171	14.942	4.521	89.302	18.383	2.215	10.971	2.02	6.13	0.725999266	0.422465004	0.723092485	-0.31527222	0.046345484	0.212517454	0.809701507
Didelphis_marsupialis	Didelphis_marsupialis	Didelphis_marsupialis	Didelphimorphia	Didelphidae	2_gen	2_gen	2_gen	2_gen	3_t	2_gen	3_t	1134.75	10.43037839	57.405	33.726	65.13	5.644	14.175	18.245	79.383	9.768	62.115	18.252	2.198	11.937	2.521	6.446	74.317	49.283	24.809	77.471	6.149	13.331	81.076	12.578	3.449	79.447	18.906	2.406	12.03	1.998	8.033	0.740649657	0.509664772	0.795481014	-0.266713059	0.133223004	0.242843804	0.881427444
Philander_opossum	Philander_opossum	Philander_opossum	Didelphimorphia	Didelphidae	2_gen	2_gen	2_gen	2_gen	3_t	2_gen	3_t	425.81	7.523246391	32.11	16.63	44.26	3.44	8.68	11.28	52.98	6.59	44.79	11.16	1.34	7.83	1.63	3.38	46.14	29.38	21.2	52.53	3.72	9.25	59.9	8.43	2.56	58.32	15.889	1.41	8.949	1.26	4.595	0.63023502	0.344486964	0.769606124	-0.339846843	0.06211444	0.175903814	0.847706668
Lutreolina_crassicaudata	Lutreolina_crassicaudata	Lutreolina_crassicaudata	Didelphimorphia	Didelphidae	2_gen	2_gen	2_gen	2_gen	3_t	2_gen	3_t	554.77	8.216830394	34.482	16.155	40.594	3.618	8.122	10.941	43.719	5.749	34.353	10.317	1.262	6.522	1.456	3.312	52.331	33.899	18.482	48.649	3.309	8.665	48.309	7.856	2.287	47.008	14.326	1.394	7.358	1.297	3.336	0.622888125	0.29360264	0.693757525	-0.35623576	-0.005041337	0.124352695	0.725965897
Chironectes_minimus	Chironectes_minimus	Chironectes_minimus	Didelphimorphia	Didelphidae	2_gen	2_gen	2_gen	2_gen	7_saq	2_gen	7_saq	974.33	9.913690544	41.796	23.132	49.556	3.868	9.578	13.358	62.147	8.352	52.168	15.408	1.745	11.284	1.7	5.702	63.868	37.491	26.493	60.776	4.709	11.066	66.143	9.6	4.498	63.048	27.399	2.38	10.513	1.928	5.6	0.624899362	0.367977825	0.698860886	-0.408748893	-0.014960526	0.129506081	0.797184811
Metachirus_nudicaudatus	Metachirus_nudicaudatus	Metachirus_nudicaudatus	Didelphimorphia	Didelphidae	2_gen	2_gen	2_gen	2_gen	3_t	2_gen	3_t	363.77	7.138532811	37.76	28.1	43.08	3.36	8.91	10.26	49.88	5.33	41.61	10.81	1.26	6.54	1.33	3.46	52.13	33.48	23.02	59.43	4.24	8.88	62.86	8	2.94	61.24	16.88	1.46	7.56	1.1	3.64	0.723423026	0.59509736	0.780666735	-0.327269683	0.096268744	0.157538401	0.844317485
Marmosa_regina	Marmosa_regina	Marmosa_regina	Didelphimorphia	Didelphidae	4_a_glide	2_gen	4_a	4_a	4_a	2_gen	4_a	118.6	4.913167417	18.653	12.986	24.928	2.079	5.202	7.41	28.421	2.732	25.215	5.143	0.707	4.922	0.735	2.858	30.531	20.957	9.769	30.965	2.178	5.201	32.852	4.157	1.564	34.421	6.341	0.852	6.201	0.822	4.014	0.579387127	0.422113836	0.705325873	-0.373507074	0.024808785	0.178456645	0.762277792
Marmosa_murina	Marmosa_murina	Marmosa_murina	Didelphimorphia	Didelphidae	4_a_glide	2_gen	4_a	4_a	4_a	2_gen	4_a	36.28	3.310465702	15.852	7.951	19.346	1.532	3.574	5.172	24.056	1.885	20.549	3.955	0.582	3.915	0.797	1.885	24.831	17.099	7.793	24.429	1.72	4.363	27.223	2.87	1.147	28.069	5.683	0.723	4.323	0.874	3.5	0.680194971	0.380532661	0.766702091	-0.334630327	0.033265455	0.193769423	0.861334322
Marmosa_robinsoni	Marmosa_robinsoni	Marmosa_robinsoni	Didelphimorphia	Didelphidae	4_a_glide	2_gen	4_a	4_a	4_a	2_gen	4_a	60.57	3.92722567	15.305	7.575	18.358	1.58	3.575	4.961	21.658	2.02	19.269	4.182	0.544	3.701	0.582	1.959	22.084	15.913	6.13	22.297	1.552	4.023	25.616	3.421	1.121	25.895	5.7	0.719	4.221	0.586	2.351	0.590747476	0.285296779	0.669739508	-0.395428771	-0.040809812	0.101483369	0.741532491
Marmosa_mexicana	Marmosa_mexicana	Marmosa_mexicana	Didelphimorphia	Didelphidae	4_a_glide	2_gen	4_a	4_a	4_a	2_gen	4_a	49.06	3.660798695	15.134	7.17	19.043	1.472	3.491	5.172	22.516	2.564	20.288	3.372	0.589	3.909	0.603	2.304	24.183	16.768	7.253	25.214	1.636	3.807	28.274	3.657	1.171	28.611	5.409	0.679	4.367	0.565	1.39	0.616377882	0.291943308	0.716159519	-0.395668038	-0.020625999	0.150082668	0.788915392
Monodelphis_domestica	Monodelphis_domestica	Monodelphis_domestica	Didelphimorphia	Didelphidae	2_gen	2_gen	2_gen	2_gen	3_t	2_gen	3_t	93.45	4.537950649	19.09	9.4	23.09	2.04	5	7.08	25.42	3.74	20.9	4.78	0.66	2.98	0.73	2.04	25.72	16.88	8.09	28.31	1.85	5.29	27.39	4.19	1.24	26.65	7.76	0.88	3.84	0.67	2.47	0.62394616	0.316268085	0.706564164	-0.347229601	0.042110236	0.193173489	0.748315778
Monodelphis_brevicaudata	Monodelphis_brevicaudata	Monodelphis_brevicaudata	Didelphimorphia	Didelphidae	2_gen	2_gen	2_gen	2_gen	3_t	2_gen	3_t	78.84	4.287941699	19.996	7.628	21.34	1.819	4.41	6.05	24.258	3.907	19.777	5.002	0.72	3.848	0.826	1.04	24.806	16.664	8.067	25.043	2.18	3.351	25.124	3.316	1.199	25.808	7.177	0.908	4.226	0.927	2.733	0.668694256	0.250161813	0.696945543	-0.372416173	0.012189718	0.149506503	0.75260612
Monodelphis_adusta	Monodelphis_adusta	Monodelphis_adusta	Didelphimorphia	Didelphidae	2_gen	2_gen	2_gen	2_gen	3_t	2_gen	3_t	36.04	3.303149732	9.799	3.324	10.856	0.831	2.542	3.702	12.495	2.11	10.245	3.177	0.394	2.033	0.444	1.024	13.449	8.682	4.779	12.15	0.977	2.452	14.466	2.113	0.639	14.311	4.307	0.467	2.564	0.376	1.497	0.472253497	0.002732754	0.516741574	-0.599327237	-0.113752715	0.049508154	0.577808
Caluromys_lanatus	Caluromys_lanatus	Caluromys_lanatus	Didelphimorphia	Didelphidae	4_a_glide	2_gen	4_a	4_a	4_a	2_gen	4_a	350.33	7.049512902	23.516	14.121	36.199	2.878	6.974	10.24	44.259	4.534	40.232	7.315	1.146	7.159	1.183	4.044	42.976	27.543	15.777	50.31	3.375	8.381	52.442	6.803	2.343	50.211	9.577	1.02	8.533	1.089	3.928	0.523204342	0.301706343	0.710537464	-0.38906832	-0.004677167	0.162140847	0.797842487
Caluromys_derbianus	Caluromys_derbianus	Caluromys_derbianus	Didelphimorphia	Didelphidae	4_a_glide	2_gen	4_a	4_a	4_a	2_gen	4_a	326.72	6.887451814	22.21	17.68	35.58	4.11	7.78	11.27	43.25	4.25	36.8	8.24	1.4	7.5	1.55	4.25	40.25	26.93	19.78	45.72	3.28	9.28	46.63	8.19	2.1	46.54	10.945	1.479	9.323	1.51	6.053	0.508489985	0.409423687	0.71314737	-0.224216752	0.052921024	0.213865343	0.797927538
Caluromys_philander	Caluromys_philander	Caluromys_philander	Didelphimorphia	Didelphidae	4_a_glide	2_gen	4_a	4_a	4_a	2_gen	4_a	246.47	6.269814449	21.692	14.837	29.919	2.547	6.256	9.299	37.921	4.167	32.73	6.643	1.168	6.387	1.3	3.633	35.843	23.537	12.331	36.58	2.677	6.409	39.982	5.939	2.175	40.038	8.054	1.1	7.1	1.1	4.103	0.539044907	0.374091408	0.678692385	-0.391225743	-0.000957948	0.171181559	0.781625093
Caluromysiops_irrupta	Caluromysiops_irrupta	Caluromysiops_irrupta	Didelphimorphia	Didelphidae	4_a_glide	2_gen	4_a	4_a	4_a	2_gen	4_a	257.48	6.36181692	31.251	16.319	39.504	3.989	8.047	12.59	49.038	4.781	42.731	8.635	1.517	8.313	1.839	4.58	46.441	27.237	19.362	48.852	4.188	10.209	50.438	8.959	2.572	51.656	11.381	1.478	10.092	1.8	6.816	0.691282752	0.409112376	0.793059906	-0.202717131	0.102052835	0.296444563	0.886951582
Rhyncholestes_raphanurus	Rhyncholestes_raphanurus	Rhyncholestes_raphanurus	Paucituberculata	Caenolestidae	2_gen	2_gen	2_gen	2_gen	2_sf	2_gen	2_sf	21.94	2.799489703	15.227	5.383	14.104	1.376	3.416	4.647	19.505	3.066	15.881	3.013	0.553	2.287	0.678	1.477	18.536	12.07	6.392	15.566	1.355	3.068	22.731	2.801	1.155	22.347	7.383	0.754	3.263	0.56	1.92	0.735535473	0.283945505	0.702263425	-0.308460441	0.086438988	0.220093798	0.84306708
Lestoros_inca	Lestoros_inca	Lestoros_inca	Paucituberculata	Caenolestidae	2_gen	2_gen	2_gen	2_gen	3_t	2_gen	3_t	23.07	2.84674914	12.008	4.641	13.374	1.272	2.93	3.858	18.041	2.22	15.215	4.314	0.552	2.793	0.582	1.48	16.084	10.584	5.493	15.116	1.245	3.152	23.498	2.259	1.145	22.835	8.622	0.595	3.506	0.51	1.726	0.625121481	0.21226237	0.671912121	-0.349862087	0.012518422	0.132013025	0.801911408
Caenolestes_fuliginosus	Caenolestes_fuliginosus	Caenolestes_fuliginosus	Paucituberculata	Caenolestidae	2_gen	2_gen	2_gen	2_gen	3_t	2_gen	3_t	28.64	3.059550819	12.212	4.496	13.996	1.134	2.835	3.314	17.884	1.82	14.77	4.101	0.453	2.609	0.366	1.581	16.276	10.996	5.228	14.392	1.18	3.054	22.941	2.645	1.043	22.082	8.482	0.649	3.423	0.596	2.134	0.601129124	0.167168631	0.660346263	-0.431044617	-0.033104608	0.034694833	0.76680699
Ornithorhynchus_anatinus	Ornithorhynchus_anatinus	Ornithorhynchus_anatinus	Monotremata	Ornithorhynchidae	2_gen	2_gen	2_gen	2_gen	7_saq	2_gen	7_saq	1484.25	11.40693638	36.28	21.61	29.99	5.58	14.51	23.53	41.23	8.68	28.16	9.36	2.27	7.52	3.49	6.68	38.22	20.36	17.96	29.44	4.93	11.9	43.99	10.37	4.13	51.85	13.46	1.92	8.63	2.57	8.84	0.502498259	0.277485748	0.419807447	-0.31053482	0.104498393	0.314452908	0.558044316
[truncated: 22 more columns]
