# Supplementary material for: Gliding toward an understanding of the origin of flight in bats
Source: PeerJ. 2024 Jul 25;12:e17824. doi: 10.7717/peerj.17824 (PMC11283779; doi:10.7717/peerj.17824)
Supplement: Supplemental Information 9 — HDW is used as an example [file peerj-12-17824-s009.r]

##### Bootstrapping for hdw (forelimb) trait #####
##### This is bootstrapping for loc3b since that was the best fit #####
##### model, but you can switch out the variables for loc4, etc.  #####
##### Outputs optima means and CIs as csv and saves plots as pdfs #####

##### libraries #####
library(OUwie)
library(plotrix)

##### load data #####
load("230531_data_fore.RData")
load("simmap_loc3b_5k_s250.Rdata")
load("hdw_lsr_OUM_loc3b.Rdata")

##### variables #####
species <- data$?..species
loc3b <- data$Loc_mode_3bgroups
hdw_lsr <- (as.numeric(as.character(data$hdw_lsr_fore)))
names(hdw_lsr) <- rownames(hdw_lsr)

#### hindlimb dataframes for OUwie ####
hdw_lsr_loc3b <- data.frame(species, loc3b, hdw_lsr)
options(scipen = 999)

# alpha constant
hdw_lsr_OUM_loc3b_alpha <- matrix(,length(simmap_loc3b_5k_s250),1,dimnames=list(c(1: length(simmap_loc3b_5k_s250)),c("hdw_lsr_OUM_loc3b_alpha")))
for(i in 1:length(simmap_loc3b_5k_s250)){
  hdw_lsr_OUM_loc3b_alpha[i,1] <- hdw_lsr_OUM_loc3b[[i]]$solution[1,1]
}
mean(hdw_lsr_OUM_loc3b_alpha)
log(2)/mean(hdw_lsr_OUM_loc3b_alpha)

# sigma constant
hdw_lsr_OUM_loc3b_sigma <- matrix(,length(simmap_loc3b_5k_s250),1,dimnames=list(c(1: length(simmap_loc3b_5k_s250)),c("hdw_lsr_OUM_loc3b_sigma")))
for(i in 1:length(simmap_loc3b_5k_s250)){
  hdw_lsr_OUM_loc3b_sigma[i,1] <- hdw_lsr_OUM_loc3b[[i]]$solution[2,1]
}
mean(hdw_lsr_OUM_loc3b_sigma)

# optima regimes 
hdw_lsr_OUM_loc3b_optima <- matrix(,length(simmap_loc3b_5k_s250),3, dimnames=list(c(1: length(simmap_loc3b_5k_s250)), c("1_gen", "2_a_g", "3_fly")))
for(i in 1:length(simmap_loc3b_5k_s250)){
  hdw_lsr_OUM_loc3b_optima[i,1] <- hdw_lsr_OUM_loc3b[[i]]$theta[1,1]
  hdw_lsr_OUM_loc3b_optima[i,2] <- hdw_lsr_OUM_loc3b[[i]]$theta[2,1]
  hdw_lsr_OUM_loc3b_optima[i,3] <- hdw_lsr_OUM_loc3b[[i]]$theta[3,1]
}
hdw_lsr_OUM_loc3b_optima

mean_hdw_lsr_OUM_loc3b_optima <- rbind(
  mean(hdw_lsr_OUM_loc3b_optima[,1]),
  mean(hdw_lsr_OUM_loc3b_optima[,2]),
  mean(hdw_lsr_OUM_loc3b_optima[,3]))

CI_hdw_lsr_OUM_loc3b_optima <- rbind(
  quantile(hdw_lsr_OUM_loc3b_optima[,1], probs=c(0.025, 0.975)),
  quantile(hdw_lsr_OUM_loc3b_optima[,2], probs=c(0.025, 0.975)),
  quantile(hdw_lsr_OUM_loc3b_optima[,3], probs=c(0.025, 0.975)))

rownames(mean_hdw_lsr_OUM_loc3b_optima) <- c("1_gen", "2_a_g", "3_fly")

mean_hdw_lsr_OUM_loc3b_optima <- data.frame(mean_hdw_lsr_OUM_loc3b_optima,CI_hdw_lsr_OUM_loc3b_optima)
colnames(mean_hdw_lsr_OUM_loc3b_optima) <- c("OUM_optima", "L95", "U95")
mean_hdw_lsr_OUM_loc3b_optima <- mean_hdw_lsr_OUM_loc3b_optima-10
mean_hdw_lsr_OUM_loc3b_optima

#### Bootstrapping for hdw_lsr_OUM_loc3b model #####
simmap_loc3b_5k_s250_10 <- sample(simmap_loc3b_5k_s250[1:250],10)
hdw_lsr_OUM_loc3b_boot <- list(length=length(simmap_loc3b_5k_s250_10))
for(i in 1:length(simmap_loc3b_5k_s250_10)){
  hdw_lsr_OUM_loc3b_boot[[i]] <- OUwie.boot(simmap_loc3b_5k_s250_10[[i]], hdw_lsr_loc3b, model="OUM",simmap.tree=TRUE, root.station=TRUE, nboot=100, mserr="none",
                                           alpha=c(mean(hdw_lsr_OUM_loc3b_alpha),
                                                   mean(hdw_lsr_OUM_loc3b_alpha),
                                                   mean(hdw_lsr_OUM_loc3b_alpha)),
                                           sigma.sq=c(mean(hdw_lsr_OUM_loc3b_sigma),
                                                      mean(hdw_lsr_OUM_loc3b_sigma),
                                                      mean(hdw_lsr_OUM_loc3b_sigma)),
                                           theta=c(mean(hdw_lsr_OUM_loc3b_optima[,1]), 
                                                   mean(hdw_lsr_OUM_loc3b_optima[,2]), 
                                                   mean(hdw_lsr_OUM_loc3b_optima[,3])), 
                                           theta0=mean(hdw_lsr_OUM_loc3b_optima[,1]))
  print(i)
}
save(hdw_lsr_OUM_loc3b_boot, file="hdw_lsr_OUM_loc3b_boot.Rdata")


##### results #####
load("Rdata_fore/OUwie_boot_fore/hdw_lsr_OUM_loc3b_boot.Rdata")

### hdw_lsr_OUM_loc3b optima ###
hdw_lsr_OUM_loc3b_boot_opt_2_gen <- list()
for(i in 1:length(hdw_lsr_OUM_loc3b_boot)){
  hdw_lsr_OUM_loc3b_boot_opt_2_gen[[i]] <- c(hdw_lsr_OUM_loc3b_boot[[i]][,7])}

hdw_lsr_OUM_loc3b_boot_opt_4_a_g <- list()
for(i in 1:length(hdw_lsr_OUM_loc3b_boot)){
  hdw_lsr_OUM_loc3b_boot_opt_4_a_g[[i]] <- c(hdw_lsr_OUM_loc3b_boot[[i]][,8])}

hdw_lsr_OUM_loc3b_boot_opt_5_fly <- list()
for(i in 1:length(hdw_lsr_OUM_loc3b_boot)){
  hdw_lsr_OUM_loc3b_boot_opt_5_fly[[i]] <- c(hdw_lsr_OUM_loc3b_boot[[i]][,9])}

#confidence interval df
mean_hdw_lsr_OUM_loc3b_boot_opt <- rbind(
  mean(unlist(hdw_lsr_OUM_loc3b_boot_opt_2_gen)),
  mean(unlist(hdw_lsr_OUM_loc3b_boot_opt_4_a_g)),
  mean(unlist(hdw_lsr_OUM_loc3b_boot_opt_5_fly)))
mean_hdw_lsr_OUM_loc3b_boot_opt <- mean_hdw_lsr_OUM_loc3b_boot_opt-10

CI_hdw_lsr_OUM_loc3b_boot_opt <- rbind(
  quantile(unlist(hdw_lsr_OUM_loc3b_boot_opt_2_gen), probs=c(0.025, 0.975)),
  quantile(unlist(hdw_lsr_OUM_loc3b_boot_opt_4_a_g), probs=c(0.025, 0.975)),
  quantile(unlist(hdw_lsr_OUM_loc3b_boot_opt_5_fly), probs=c(0.025, 0.975)))
CI_hdw_lsr_OUM_loc3b_boot_opt <- CI_hdw_lsr_OUM_loc3b_boot_opt-10


hdw_lsr_OUM_loc3b_boot_opt <- data.frame(mean_hdw_lsr_OUM_loc3b_optima$OUM_optima,CI_hdw_lsr_OUM_loc3b_boot_opt)
colnames(hdw_lsr_OUM_loc3b_boot_opt) <- c("OUM_optima_mean", "L95", "U95")
rownames(hdw_lsr_OUM_loc3b_boot_opt) <- c("2_gen", "4_a_g", "5_fly")
hdw_lsr_OUM_loc3b_boot_opt
write.csv(hdw_lsr_OUM_loc3b_boot_opt, file="hdw_lsr_OUM_loc3b_boot_opt.csv")


##### plot optima and confidence intervals #####
pdf(file="hdw.pdf", height=5, width=4)
par(mar=c(1.5,5,1.5,5)+1)
cols_loc3b <- c("#E6C060", "#337267","#AB97AF")

plot(mean_hdw_lsr_OUM_loc3b_optima$OUM_optima, ylim = c(min(mean_hdw_lsr_OUM_loc3b_optima$OUM_optima-(hdw_lsr_OUM_loc3b_boot_opt$OUM_optima_mean-hdw_lsr_OUM_loc3b_boot_opt$L95)), max(hdw_lsr_OUM_loc3b_boot_opt$U95-hdw_lsr_OUM_loc3b_boot_opt$OUM_optima_mean+mean_hdw_lsr_OUM_loc3b_optima$OUM_optima)), xlim=c(0.5,3.5),  cex=2.7, pch=20, col=cols_loc3b, xlab=" ", ylab=" ", xaxt = "n", las=1, cex.axis=1.3)

title(ylab="humerus distal width optima", line=3.5, cex.lab=1.6)
axis(1, xaxp=c(1, 3, 2), labels=F)

plotCI(mean_hdw_lsr_OUM_loc3b_optima$OUM_optima,y=NULL, uiw=hdw_lsr_OUM_loc3b_boot_opt$U95-hdw_lsr_OUM_loc3b_boot_opt$OUM_optima_mean, liw=hdw_lsr_OUM_loc3b_boot_opt$OUM_optima_mean-hdw_lsr_OUM_loc3b_boot_opt$L95, err="y", pch=20, slty=1, col=cols_loc3b, scol = cols_loc3b, add=TRUE, lwd=7)

dev.off()
